# Supplementary material for: Autophagic adaptation to oxidative stress alters peritoneal residential macrophage survival and ovarian cancer metastasis
Source: JCI Insight. 2020 Sep 17;5(18):e141115. doi: 10.1172/jci.insight.141115 (PMC7526547; doi:10.1172/jci.insight.141115)
Supplement: Supplemental Table 1 [file jciinsight-5-141115-s121.xlsx]

## Sheet: Total genes
gene_symbol	793-Tim4-negative	784-Tim4-negative	783-Tim4-negative	779-Tim4-negative	793-Tim4-positive	784-Tim4-positive	783-Tim4-positive	779-Tim4-positive
Timd4	86.4102	878.398	459.676	3128.22	33864.4	17378.2	52876.6	36112.9
42063	1967.1	3607.77	4200.01	2327.52	2513.75	3157.48	3211.11	1730.18
42064	2145.01	1780.79	1643.78	1714.25	1384.98	1541.19	1168.53	1524.7
42064	2402.97	2070.96	1951.01	1967.7	1700.41	1579.53	1641.21	1411.82
42065	151.218	67.9535	174.691	159.554	72.5121	103.56	116.44	102.027
42068	3390.33	3063.86	3553.22	3003.73	1928.82	2291.69	1962.33	2008.58
42069	2385.18	2395.68	2912.01	2808.87	2766.34	2420.4	1852.56	3048.46
42070	2624.07	3022.82	2706.95	2503.87	1775.34	2255.39	1932.55	1874.57
42071	130.886	45.3056	105.82	32.5262	48.3414	20.5619	44.89	26.8106
42248	53.371	97.4676	100.019	78.8989	89.4316	52.1331	44.9115	56.1859
42251	49.5588	26.5937	35.593	26.5573	32.6304	28.5173	29.7489	27.4665
42252	1353.34	741.933	1050.86	455.922	345.641	631.714	355.58	441.255
42253	4132.44	4336.63	5464.65	3531.51	4185.16	3407.64	4072.88	4072.01
42254	4587.36	4638.91	3727.24	3120.39	1931.24	3242.41	1452.5	1793.02
42255	7189.84	8673.79	9024.02	8473.76	4506.63	7175.32	9025.3	6985.53
42256	917.473	625.257	775.889	363.064	274.337	509.468	229.322	224.822
42257	3940.56	2920.45	5540.28	4914.97	4415.99	2802.06	6868.08	6043.81
0610009B22Rik	339.287	284.101	252.371	250.463	206.659	209.081	171.105	213.201
0610009L18Rik	64.8076	23.1655	24.2516	20.4275	13.2939	27.2456	4.85375	11.7775
0610009O20Rik	1515.99	1372.81	1125.88	1455.02	994.624	1176.51	917.928	1137.68
0610010F05Rik	796.753	966.254	977.085	621.388	529.338	567.127	557.705	530.935
0610010K14Rik	29.227	32.6098	20.8751	28.6759	9.66828	12.7208	15.1518	18.9603
0610012G03Rik	940.346	943.87	633.935	729.705	633.272	860.966	525.379	668.279
0610037L13Rik	786.587	929.719	899.811	879.004	762.586	804.101	1078.58	785.359
0610038B21Rik	12.7074	18.1261	7.89666	2.20708	14.5024	27.8815	10.3232	6.54261
0610040B10Rik	11.4366	23.6149	13.0194	3.87445	20.5451	31.544	8.50124	7.17496
0610040J01Rik	193.152	313.234	78.5621	266.436	244.124	380.977	101.939	245.855
1010001N08Rik	194.423	103.562	152.042	83.3453	82.1804	101.859	61.284	71.8788
1110002L01Rik	47.0173	29.2595	38.4147	28.7403	48.3414	26.0448	12.7249	10.4658
1110004E09Rik	133.427	87.4862	77.3569	111.917	80.9718	125.996	114.056	98.0257
1110004F10Rik	2139.92	1958.65	2524.75	1646.5	1730.62	1735.5	2257.97	1879.23
1110006O24Rik	33.0392	24.1227	1.13687	9.40019	21.7536	26.023	3.63672	15.0018
1110008F13Rik	939.075	940.178	916.028	1003.08	965.619	939.698	1050.16	1159.27
1110008L16Rik	285.916	325.188	383.36	352.085	154.692	235.066	296.641	272.037
1110008P14Rik	430.78	457.11	373.32	376.041	352.892	421.509	773.643	379.881
1110012L19Rik	339.287	261.365	230.213	267.709	256.209	216.949	159.529	196.13
1110019D14Rik	91.4931	88.9026	45.2428	68.3872	89.4316	47.2588	30.9373	105.954
1110025M09Rik	55.9125	52.8062	47.5165	31.4066	42.2987	69.7064	15.7567	47.7619
1110032A03Rik	405.365	410.32	244.576	281.789	367.395	445.951	213.543	314.564
1110034G24Rik	182.986	223.002	141.31	232.943	152.275	152.085	96.4234	147.107
1110035H17Rik	1.27074	13.0381	3.37648	2.19098	1.20853	23.6757	5.45509	2.60765
1110038B12Rik	1002.61	549.83	588.781	641.647	526.921	421.667	538.759	563.616
1110038F14Rik	880.621	624.934	766.828	622.839	593.391	510.027	688.552	651.797
1110046J04Rik	22.8733	31.6525	13.5401	8.23227	1.20853	28.4193	15.7962	4.57122
1110051M20Rik	332.933	221.587	219.12	225.106	147.441	248.89	115.849	144.456
1110059E24Rik	534.981	646.78	576.939	415.035	343.224	416.352	313.761	485.773
1110059G10Rik	517.19	515.298	448.519	458.782	503.959	422.395	335.485	604.879
1110065P20Rik	241.44	127.743	128.784	129.678	117.228	75.6563	73.3717	90.9486
1190002N15Rik	1663.4	1187.76	1503.53	995.786	385.523	886.43	399.217	523.635
1190007I07Rik	223.65	152.412	93.8484	112.021	175.238	150.324	90.9504	98.7129
1200007C13Rik	40.6636	35.1489	25.9364	14.2977	4.83414	23.6267	6.65776	5.88287
1300002E11Rik	129.615	180.568	125.319	78.9231	66.4694	248.357	116.512	99.4235
1500002C15Rik	8.89517	76.3821	18.0329	24.2939	21.7536	44.2648	12.1451	24.156
1500004A13Rik	137.24	264.177	189.272	184.855	106.351	164.773	183.92	147.088
1500011B03Rik	449.841	406.392	241.714	215.246	235.664	369.719	166.821	228.858
1500011K16Rik	468.902	340.686	292.73	398.152	375.854	247.727	368.312	375.966
1500015A07Rik	68.6199	39.1921	38.4489	61.3469	21.7536	49.1173	29.7633	19.6083
1600002K03Rik	196.964	166.485	137.968	207.578	172.821	120.6	132.866	198.172
1600010M07Rik	50.8295	79.3999	27.1279	73.4939	54.3841	53.2795	26.0943	50.35
1600012H06Rik	1462.62	1186.6	1224.31	1030.61	849.6	989.408	833.07	951.379
1600014C10Rik	1678.64	2165.2	2582.69	1742.36	1424.86	1956.01	2213.76	1302.34
1600020E01Rik	243.982	191.731	186.464	231.155	148.65	110.26	87.9652	149.122
1700001K19Rik	20.3318	22.6576	20.8956	17.6727	8.45974	15.1552	23.0661	9.15027
1700001L05Rik	58.4539	155.527	174.877	91.5534	35.0475	59.9306	77.6959	56.2407
1700003F12Rik	53.371	72.8857	18.1012	23.6899	45.9243	50.8669	15.7747	19.5848
1700003N22Rik	50.8295	61.5075	57.6118	99.2057	45.9243	99.332	69.2341	125.52
1700006J14Rik	3.81221	4.05291	3.37648	20.9672	45.9243	38.7982	44.3138	96.7219
1700007J10Rik	21.6025	13.5654	12.9853	7.70867	7.25121	8.48779	7.2878	5.23879
1700007L15Rik	27.9562	25.1871	20.9024	16.0375	12.0853	11.4873	10.9173	18.3123
1700008B11Rik	10.1659	24.2201	8.99257	13.2344	3.6256	21.2304	9.68956	10.4424
1700008J07Rik	66.0784	48.3233	43.476	49.1356	50.7585	43.6779	20.0056	17.0084
1700010I14Rik	7.62443	50.7164	17.5055	29.2156	26.5878	42.4498	50.3917	47.801
1700012D14Rik	45.7466	20.5971	16.9985	12.6706	9.66828	10.3136	6.07795	18.9368
1700016P03Rik	20.3318	27.2184	13.0194	50.7064	27.7963	46.5957	27.3185	48.3981
1700017B05Rik	13396.1	9975.59	8552.6	16241.2	16438.5	11018.7	9848.58	12181.1
1700018L02Rik	30.4977	25.0605	7.91715	13.7982	10.8768	37.581	13.9491	18.972
1700020I14Rik	3139.99	3664.66	3786.55	2410.96	1745.12	2565.43	1741.87	1827.78
1700021F05Rik	426.968	276.942	422.644	317.336	362.56	381.048	443.527	413.913
1700021J08Rik	22.8733	33.1955	7.93763	11.5992	29.0048	12.7154	16.3688	11.106
1700022N22Rik	20.3318	20.138	12.451	3.85031	7.25121	12.7535	8.50841	6.54261
1700023H06Rik	39.3929	33.7228	20.8956	20.9431	50.7585	38.7982	40.6161	30.1132
1700025G04Rik	1852.74	968.794	1710.56	745.693	255.001	400.442	161.974	234.121
1700025N23Rik	10.1659	90.0838	57.0775	76.1763	19.3366	73.2763	67.974	64.0519
1700027J19Rik	22.8733	23.146	55.4132	35.3132	2.41707	75.7978	50.9715	18.3005
1700028E10Rik	58.4539	58.7736	19.2039	12.6947	20.5451	86.6329	27.9126	26.1744
1700029I15Rik	33.0392	35.2268	29.3675	24.9061	10.8768	33.3317	16.3688	22.2277
1700029J07Rik	43.2051	38.6745	36.7094	16.4967	9.66828	50.856	15.7675	20.2367
1700030J22Rik	59.7247	65.8442	18.1217	66.8727	60.4267	51.5136	24.8916	52.3448
1700030K09Rik	278.292	305.743	296.065	252.364	196.991	211.445	140.809	137.278
1700037C18Rik	163.925	132.216	133.886	87.6709	85.806	121.856	86.1325	81.0916
1700037H04Rik	1920.09	1753.07	1503.49	2124.25	2695.03	2643.74	4589.95	3798.18
1700047I17Rik1	30.4977	15.0012	25.9842	13.2425	9.66828	15.7856	16.9953	5.23096
1700047M11Rik	39.3929	117.625	9.04036	174.762	646.566	403.517	200.203	537.415
1700052K11Rik	30.4977	62.8752	71.0631	34.7333	19.3366	34.5489	55.8504	37.9088
1700056E22Rik	44.4758	17.1397	11.8894	25.9613	38.6731	24.2897	10.3124	22.2277
1700056N10Rik	21.6025	20.1574	21.4777	26.5976	2.41707	12.085	26.0979	19.6278
1700060J05Rik	25.4148	28.1561	42.3733	23.1743	25.3792	12.7208	10.9138	16.3331
1700061G19Rik	17.7903	13.5946	23.7514	12.1389	12.0853	31.4841	10.3088	10.4502
1700066M21Rik	166.467	262.595	249.096	172.039	135.356	170.277	166.155	154.969
1700071M16Rik	82.598	98.5124	119.189	46.3647	178.863	66.0493	86.1828	73.8775
1700086O06Rik	106.742	35.7152	42.3255	9.368	27.7963	30.2614	27.3041	26.8419
1700088E04Rik	20.3318	21.1147	13.5469	6.08153	4.83414	7.89007	11.5115	3.26348
1700096K18Rik	85.1394	140.409	53.078	86.4708	152.275	147.123	45.5308	100.68
1700101I11Rik	27.9562	10.5768	12.9648	13.7902	30.2134	13.324	12.1344	4.57905
1700109H08Rik	171.55	163.808	194.34	182.664	221.162	167.843	213.515	274.633
1700123O20Rik	616.308	588.466	647.291	626.173	466.495	438.604	518.141	537.38
1810010D01Rik	12.7074	26.1248	22.6146	24.2295	10.8768	20.6109	62.5118	25.4912
1810010H24Rik	38.1221	27.5509	2.26009	8.85245	1.20853	9.69955	0.608513	3.27131
1810011H11Rik	641.723	1324.27	569.432	1114.75	566.803	1036.18	516.341	900.182
1810012K08Rik	21.6025	32.2383	27.1211	23.7623	21.7536	23.0072	14.5792	8.50227
1810013L24Rik	1744.72	1390.71	1643.17	1516.49	1497.37	1074.89	1019.77	1252.87
1810014B01Rik	139.781	82.5735	83.0208	110.821	74.9292	73.972	46.7335	63.4704
1810019D21Rik	31.7684	21.1244	9.6088	7.17702	13.2939	23.0017	10.2981	6.55044
1810021B22Rik	43.2051	46.8583	19.2381	35.3615	26.5878	47.8619	24.8844	21.5875
1810022K09Rik	303.706	335.588	290.51	208.069	204.242	261.16	275.461	300.16
1810024B03Rik	50.8295	56.4194	39.4833	44.1093	59.2182	57.5234	46.1034	67.3936
1810026B05Rik	922.556	1205.26	947.451	617.901	511.21	382.917	325.713	562.281
1810030O07Rik	1310.13	1389.28	1560.85	1386.92	1163.82	1291.75	1325.45	1271.88
1810032O08Rik	296.082	160.469	354.841	182.1	95.4743	81.2263	189.926	141.248
1810034E14Rik	146.135	177.541	64.3648	225.678	142.607	221.764	54.5939	266.802
1810037I17Rik	3075.19	1514.68	2316.61	1302.86	1299.18	1329.95	1633.35	1046.79
1810043G02Rik	991.176	1020.34	1536.42	1120.39	926.946	1328.02	1748.51	887.889
1810044D09Rik	38.1221	26.1735	6.75979	22.0708	14.5024	21.8226	3.64749	7.19453
1810055G02Rik	1211.01	403.463	1091.99	620.825	471.329	418.031	606.593	427.666
1810058I24Rik	2408.05	1702.17	1237.2	1359.24	1387.4	1634.71	1079.23	1260.75
1810059H22Rik	36.8514	15.0889	20.3272	11.6153	2.41707	14.5303	7.28421	2.61548
1810062O18Rik	21.6025	22.0524	40.0995	26.4608	16.9195	20.5728	16.9702	18.9759
2010001A14Rik	52.1003	54.3784	25.9637	18.7601	43.5073	49.0955	17.5643	20.916
2010001K21Rik	128.345	10.5768	39.4697	14.3299	10.8768	4.25478	6.0636	3.25957
2010007H06Rik	15.2489	22.1498	11.3073	18.7038	12.0853	32.158	8.4833	1.96357
2010008C14Rik	97.8468	255.495	46.8866	229.488	99.0999	284.063	106.786	323.711
2010013B24Rik	15.2489	39.1921	14.0744	33.6217	30.2134	49.6769	25.4786	40.5713
2010016I18Rik	19.0611	87.8967	33.3261	15.4334	51.967	158.236	70.9915	43.1867
2010107E04Rik	1696.44	1315.12	1022.19	914.188	897.941	845.686	956.973	940.925
2010111I01Rik	1782.85	1213.23	1917.96	1736.99	640.524	971.927	1078.76	917.319
2010300C02Rik	808.189	230.845	591.335	206.603	73.7206	142.407	64.9458	42.4957
2010320O07Rik	27.9562	8.55523	0.568437	8.83635	7.25121	6.04793	0.608513	1.30383
2200002J24Rik	21.6025	36.1451	32.7303	1.10354	14.5024	18.8068	6.08154	3.26348
2210011C24Rik	156.301	8.54549	43.4897	29.1834	4.83414	1.80948	0.604925	1.31165
2210016F16Rik	719.238	877.079	1085.47	934.954	520.879	560.525	1004.04	774.073
2210016L21Rik	1077.59	820.854	661.522	689.324	519.67	914.082	754.952	651.38
2210406H18Rik	132.157	142.948	304.105	209.608	203.034	202.337	387.09	241.206
2210408F21Rik	48.288	36.6627	8.49241	14.346	20.5451	30.9136	13.3514	34.6571
2210408I21Rik	72.4321	92.5061	85.8493	85.5765	100.308	66.0166	30.9409	37.8853
2300009A05Rik	73.7028	53.3237	45.2018	38.6399	37.4646	54.5403	30.3539	64.048
2310001H17Rik	72.4321	129.784	67.1797	44.641	106.351	118.112	78.8698	34.661
2310009A05Rik	128.345	100.046	52.0367	86.1484	61.6353	77.5474	56.4266	80.4123
2310009B15Rik	374.868	206.273	257.507	197.485	211.494	198.115	135.3	162.148
2310010J17Rik	25.4148	38.3615	27.1006	19.2918	10.8768	30.9027	18.2016	23.5158
2310011J03Rik	1434.66	1233.04	1388.03	1263.39	900.359	774.811	1132.27	916.117
2310015A10Rik	118.179	254.841	148.05	136.847	111.185	164.767	107.398	67.4093
2310022A10Rik	1564.28	1473.89	990.85	1362.51	1126.35	989.375	882.986	953.885
2310022B05Rik	3996.47	1392.38	2950.78	1872.56	876.188	1056.52	1190.97	862.324
2310030G06Rik	193.152	80.6103	165.398	46.9768	12.0853	49.666	8.50124	1.30383
2310033P09Rik	405.365	259.099	338.959	390.056	343.224	292.589	357.373	341.222
2310034G01Rik	31.7684	25.1579	11.8962	7.71672	8.45974	23.6103	3.63672	3.25957
2310035C23Rik	1274.55	1722.84	1729.53	1815.04	902.776	1132.32	1073.89	1440.62
2310039H08Rik	587.081	300.431	252.405	328.524	296.091	255.046	309.466	339.435
2310040G24Rik	74.9735	66.8112	40.7226	78.3431	42.2987	49.7204	35.7659	54.2849
2310043M15Rik	20.3318	5.51798	18.6287	13.2907	19.3366	13.9271	12.7465	3.91931
2310043P16Rik	68.6199	91.617	170.719	53.0181	26.5878	77.5311	118.247	54.2536
2310057M21Rik	275.75	205.218	273.382	256.077	221.162	106.597	222.736	189.618
2310058D17Rik	31.7684	20.6166	9.01988	23.1502	31.4219	7.8683	3.03898	35.3168
2310061I04Rik	340.558	341.507	363.561	298.39	279.172	333.62	363.358	400.805
2410002F23Rik	1189.41	973.549	1547.99	1150.75	907.61	681.669	1241.28	935.898
2410004B18Rik	764.984	428.212	614.95	467.86	334.764	271.929	363.974	379.303
2410004P03Rik	87.6809	42.7469	31.0524	85.0609	35.0475	26.6261	11.5474	73.8815
2410006H16Rik	2676.17	1655.49	1217.28	1499.72	2304.68	1489.5	931.83	1444.98
2410015M20Rik	1711.68	1331.6	1133.44	980.288	963.202	1022.08	961.55	1003.01
2410018L13Rik	74.9735	27.121	55.3927	16.0536	21.7536	63.6149	26.71	17.6643
2410022M11Rik	91.4931	62.9628	40.0995	69.0395	64.0524	39.3959	44.2887	32.0455
2410089E03Rik	1003.88	1169.29	1013.53	975.987	606.685	804.937	469.6	630.967
2410131K14Rik	711.613	582.469	760.352	697.235	352.892	479.391	494.424	558.897
2500002B13Rik	90.2224	105.241	47.3595	44.1335	56.8011	67.8642	24.2903	36.6011
2500004C02Rik	52.1003	36.1743	24.8678	24.8256	41.0902	48.4597	12.1272	33.3493
2510002D24Rik	296.082	176.554	203.874	212.878	163.152	220.612	143.139	210.472
2510009E07Rik	1148.75	3866.22	5553.31	3535.37	1198.87	4055.21	3081.98	2425.26
2510016D11Rik	137.24	320.83	134.503	184.839	38.6731	87.2742	37.6094	51.0097
2510039O18Rik	2875.68	3109.04	3348.5	3125.1	2401.36	2482.35	3432.12	2736.88
2610001J05Rik	1054.71	1439.16	1153.76	1159.24	756.543	1051.12	915.691	938.946
2610002M06Rik	594.705	752.803	786.348	568.073	451.992	522.112	615.284	574.836
2610005L07Rik	479.068	408.297	551.469	380.963	352.892	297.333	350.626	311.875
2610008E11Rik	313.872	398.22	369.484	324.601	250.167	285.351	139.542	209.82
2610020C07Rik	67.3491	65.854	102.32	73.4698	60.4267	38.1842	78.2326	83.6993
2610021A01Rik	200.777	216.469	359.279	159.522	205.451	196.98	206.288	177.782
2610035D17Rik	308.789	186.145	135.078	103.676	170.403	139.304	26.7207	114.398
2610044O15Rik8	137.24	199.934	167.836	109.862	105.143	100.576	51.6195	62.7481
2610203C20Rik	167.737	121.629	146.885	156.614	74.9292	235.68	63.1239	90.2967
2610203C22Rik	125.803	192.209	136.222	151.169	124.479	229.588	112.166	157.62
2610301B20Rik	170.279	237.75	244.713	203.212	131.73	175.086	171.073	153.642
2610306M01Rik	85.1394	85.8459	43.476	48.1125	16.9195	69.1032	27.3041	42.4683
2610307P16Rik	227.462	64.7994	141.228	54.0251	42.2987	42.3954	24.8557	17.6447
2610318N02Rik	129.615	54.818	83.719	83.2729	32.6304	32.6904	40.0506	60.8236
2610507B11Rik	18200.8	24313.4	18689.5	22478.4	18744.4	21690.5	14739.2	18300.8
2610507I01Rik	138.51	258.24	106.724	193.844	117.228	223.546	72.7883	170.615
2700012I20Rik	29.227	0.498093	3.36965	15.957	19.3366	7.26514	7.2878	9.81392
2700038G22Rik	52.1003	62.3673	116.436	65.5841	48.3414	31.495	61.8566	49.0148
2700046G09Rik	44.4758	61.3419	8.45827	20.4195	25.3792	42.439	12.7285	17.6525
2700049A03Rik	463.819	413.454	259.753	346.261	288.84	381.809	147.477	327.501
2700062C07Rik	216.025	201.956	246.097	185.41	238.081	188.915	219.647	180.425
2700081O15Rik	504.483	345.501	454.655	412.312	286.423	296.257	270.038	240.019
2700097O09Rik	216.025	168.986	223.303	128.542	109.977	153.28	139.481	100.044
2700099C18Rik	167.737	111.189	125.36	77.2235	66.4694	50.2964	55.224	89.6056
2810001G20Rik	58.4539	60.4236	102.957	63.4333	30.2134	43.0367	40.0398	56.1976
2810002D19Rik	62.2662	120.896	114.833	119.698	132.939	72.7766	64.9673	153.002
2810004N23Rik	752.277	718.279	1082.86	724.34	554.718	478.022	754.153	778.211
2810006K23Rik	255.418	293.876	225.961	211.396	167.986	263.138	162.547	200.76
2810013P06Rik	546.417	349.622	249.556	288.152	219.953	289.465	107.96	183.614
2810021J22Rik	166.467	175.05	156.569	105.867	68.8865	104.744	70.9771	62.1196
2810025M15Rik	529.898	676.012	242.603	530.576	553.509	852.071	397.471	532.98
2810039B14Rik	15.2489	48.2065	29.3744	18.2285	19.3366	27.925	17.6146	18.3318
2810402E24Rik	121.991	161.31	112.436	80.5422	89.4316	165.952	77.6564	70.5984
2810403A07Rik	2170.42	1921.87	1743.73	1478.14	1565.05	1408.6	1162.04	1438.05
2810403D21Rik	41.9344	57.2695	25.4158	25.9291	55.5926	38.1733	21.8778	42.4996
2810408I11Rik	39.3929	19.5912	22.5668	31.5353	12.0853	3.03758	12.1487	34.6453
2810410L24Rik	39.3929	6.5239	13.5537	16.0053	2.41707	21.2031	8.47971	3.91931
2810414N06Rik	40.6636	50.8917	11.8757	27.5884	41.0902	66.0983	1.81836	26.8067
2810429I04Rik	33.0392	21.1439	35.5657	19.3159	20.5451	29.1041	15.7783	7.19453
2810455O05Rik	40.6636	8.02792	20.9024	13.2344	30.2134	21.2249	9.7075	15.0488
2810474O19Rik	3653.37	1958.39	3393.19	2425.62	4070.35	1603.77	2333.47	2454.11
2900005J15Rik	19.0611	123.67	32.1483	17.1089	31.4219	80.0091	44.26	22.8992
2900026A02Rik	321.497	594.727	434.642	306.647	100.308	276.369	168.113	149.102
2900027M19Rik	25.4148	17.5599	22.6282	9.3841	16.9195	12.1067	29.1189	15.0488
2900052L18Rik	24.144	2.01185	4.53384	14.3058	1.20853	19.41	3.64749	11.7697
2900076A07Rik	33.0392	47.7473	20.3818	55.8051	12.0853	16.367	9.10975	45.7709
2900089D17Rik	180.445	160.693	143.577	178.354	128.105	146.689	46.7155	97.3856
2900097C17Rik	4206.14	4215.4	4058.32	3214.53	2646.69	3046.35	2827.46	2587.55
3000002C10Rik	22.8733	42.2099	24.354	18.2204	35.0475	30.2778	20.6356	18.2927
3010003L21Rik	39.3929	18.5853	17.5259	16.0295	3.6256	11.4927	10.9317	8.50618
3110001I22Rik	261.772	162.892	151.817	263.262	297.3	156.328	134.054	222.371
3110002H16Rik	1289.8	1600.62	1549.35	1823.58	1377.73	1375.22	1682.19	1712.05
3110009E18Rik	55.9125	33.1566	29.3744	25.4216	13.2939	23.6158	35.1825	35.9609
3110040N11Rik	374.868	280.604	228.358	230.156	190.949	233.974	198.395	225.544
3110043O21Rik	1334.27	1803.61	1404.33	1327.09	908.818	1343.83	797.218	1112.42
3110053B16Rik	59.7247	33.6449	55.4337	19.8395	37.4646	38.8037	26.0871	32.7052
3110056K07Rik	74.9735	82.554	81.9385	99.2701	117.228	87.2361	62.4795	77.7968
3110062M04Rik	73.7028	142.392	61.6114	107.027	170.403	111.504	88.6383	92.182
3110070M22Rik	12.7074	9.00463	7.33505	6.62928	13.2939	29.0878	17.5966	9.13462
3110082I17Rik	571.832	1224.58	949.993	1340.09	522.087	1109.21	1095.92	1022.01
3222401L13Rik	12.7074	79.0381	11.3141	37.5364	29.0048	45.9871	18.2159	34.6806
3300002I08Rik	29.227	36.1938	29.3812	20.4275	7.25121	5.43933	7.2878	15.0253
3830403N18Rik	58.4539	41.7994	22.0939	15.4898	16.9195	52.7253	7.28421	18.3084
3830406C13Rik	349.453	585.185	353.293	462.841	378.271	441.418	319.829	419.812
3830408C21Rik	29.227	21.2121	10.6979	2.75482	13.2939	34.5271	10.9353	9.81784
4430402I18Rik	27.9562	23.722	5.07496	8.25642	16.9195	27.9304	5.4515	5.88287
4632404H12Rik	124.532	165.948	142.276	118.844	73.7206	151.492	104.377	102.652
4632415L05Rik	199.506	258.054	280.313	185.386	153.484	226.513	157.772	115.733
4632427E13Rik	12.7074	26.1151	40.1337	18.7682	19.3366	37.5701	17.6074	18.3162
4632428C04Rik	6.35369	23.0584	9.63611	8.86854	12.0853	23.0017	6.6757	1.30383
4731419I09Rik	10.1659	86.4413	93.8211	59.0353	56.8011	71.4668	78.2254	62.7794
4732419C18Rik	38.1221	16.2214	31.0592	9.96403	3.6256	14.5466	1.81836	4.57905
4732440D04Rik	21.6025	17.6767	38.9354	21.0236	14.5024	24.2625	14.5469	61.456
4732471J01Rik	48.288	51.8197	62.1184	51.2703	21.7536	46.7046	16.3653	15.7007
4732487G21Rik	52.1003	111.813	138.393	166.505	76.1377	66.0438	75.8596	85.0227
4732491K20Rik	30.4977	31.1739	20.3408	7.765	10.8768	15.791	16.3832	10.4737
4732496C06Rik	77.515	58.2949	36.1683	48.604	48.3414	32.1635	53.4164	64.0949
4833413G10Rik	43.2051	44.6906	34.9836	42.4017	31.4219	40.6295	13.3514	27.4625
4833417C18Rik	21.6025	10.0203	6.22549	7.71672	1.20853	6.04249	2.43046	8.50227
4833418N02Rik	63.5369	75.493	53.6669	136.798	74.9292	95.1207	23.0625	87.6108
4833420G17Rik	1526.16	1356.42	914.227	1394.5	1388.61	1027.56	553.961	1187.33
4833439L19Rik	2735.9	2168.97	3064.65	1989.41	1636.36	2115.23	2569.56	1850.18
4833445I07Rik	69.8906	29.7283	28.8401	71.6656	33.839	22.3877	35.7982	25.5029
4921524J17Rik	283.375	234.312	294.962	254.845	215.119	193.866	146.26	206.026
4921529L05Rik	3.81221	15.5383	5.10227	9.98817	1.20853	20.6435	15.1913	20.9434
4921531C22Rik	41.9344	50.8625	47.3663	43.046	50.7585	67.8588	38.8156	45.119
4930402H24Rik	1875.61	1191.15	2403.93	1007.34	636.898	1070.3	746.293	572.134
4930404I05Rik	31.7684	63.9492	32.785	75.6768	38.6731	61.1859	83.151	86.9393
4930404N11Rik	39.3929	107.126	30.5249	79.4306	14.5024	59.3982	33.3606	41.1919
4930412C18Rik	20.3318	26.6911	5.10227	3.29452	29.0048	32.0546	1.21344	16.3526
4930413G21Rik	25.4148	15.5383	23.7651	27.5724	30.2134	32.685	19.4114	24.8588
4930430E12Rik	1048.36	1235.53	1206.28	900.39	613.936	920.501	842.684	473.406
4930430F08Rik	135.969	112.751	82.5479	118.691	107.56	99.3973	61.8817	86.2874
4930432K21Rik	194.423	103.562	93.0956	51.2944	32.6304	87.1381	25.4965	5.2427
4930440I19Rik	48.288	41.2721	127.209	52.406	20.5451	49.6823	52.7791	33.3689
4930447F24Rik	80.0565	106.198	23.7446	8.22423	4.83414	43.0421	4.84299	3.26348
4930453N24Rik	622.662	498.596	709.607	518.099	384.314	362.812	455.594	489.118
4930458D05Rik	6.35369	30.1972	14.7179	7.72477	6.04267	58.1864	9.71467	5.87113
4930461G14Rik	428.239	63.2759	107.368	48.4913	37.4646	53.2795	16.3868	5.22705
4930469K13Rik	2.54148	47.7181	33.8945	23.1582	16.9195	42.4226	52.1814	18.9485
4930473A02Rik	41.9344	31.1544	21.4845	25.4377	20.5451	19.9914	23.041	20.9121
4930477G07Rik	25.4148	15.587	14.7042	20.3712	50.7585	43.6562	80.6703	64.7351
4930480K23Rik	10.1659	43.284	10.7798	8.26446	10.8768	30.8483	2.43046	8.51792
4930481A15Rik	226.191	92.0762	36.1478	80.4134	464.077	136.217	10.3052	126.238
4930502E18Rik	113.096	158.545	115.196	37.5122	7.25121	52.0732	11.5438	9.14636
4930503L19Rik	471.444	575.955	734.379	466.756	238.081	252.08	283.844	296.834
4930509G22Rik	6.35369	21.1634	15.8275	21.5713	8.45974	23.6267	7.28421	25.5068
4930511M06Rik	44.4758	12.0614	40.6885	12.1228	2.41707	16.9484	1.82195	10.4541
4930513N10Rik	21.6025	17.1397	29.4153	26.4447	14.5024	12.699	10.9173	12.4216
4930515G01Rik	27.9562	11.1139	15.8343	9.3841	9.66828	10.9113	7.28062	0.651914
4930516B21Rik	36.8514	28.625	31.5935	23.2226	35.0475	19.9805	8.50483	5.23487
4930520O04Rik	10.1659	31.2226	12.4237	14.346	25.3792	21.7791	39.4242	8.50227
4930522L14Rik	114.366	122.762	100.601	87.8399	74.9292	81.1773	23.6566	43.7839
4930523C07Rik	682.386	336.018	799.511	468.166	390.357	268.479	261.429	275.933
4930526A20Rik	40.6636	46.2823	28.8537	31.487	21.7536	18.8068	19.984	28.7546
4930533N22Rik	123.262	161.954	120.435	96.4912	135.356	117.628	92.1602	120.999
4930539E08Rik	2.54148	47.3564	7.33505	7.18507	2.41707	21.1814	6.06719	1.30774
4930555A03Rik	5.08295	23.0973	3.95174	27.6045	19.3366	57.5778	26.7351	49.0148
4930556M19Rik	111.825	152.91	51.9616	69.0798	161.944	190.888	57.0387	106.567
4930557K07Rik	24.144	22.7161	21.4777	16.5531	22.9622	18.1873	18.2087	20.9278
4930565N06Rik	21.6025	79.9661	73.5212	65.0846	100.308	70.9399	46.7012	60.16
4930568A12Rik	35.5807	36.1938	21.9983	35.1684	20.5451	48.4923	13.9491	15.6851
4930577N17Rik	36.8514	18.1066	12.9716	20.4356	35.0475	23.0453	8.49765	24.203
4930579G18Rik	127.074	183.606	149.741	117.499	129.313	107.184	120.152	115.757
4930579G24Rik	170.279	148.427	127.552	160.464	51.967	75.7815	53.3877	90.2263
4930581F22Rik	105.471	141.25	73.9463	91.0459	232.039	172.049	101.306	166.165
4930599N23Rik	21.6025	8.55523	31.6686	17.6727	16.9195	13.9053	30.9624	9.12679
4931406C07Rik	1346.98	1640.67	890.626	1230.65	1143.27	1607.85	737.19	1171.75
4931406P16Rik	1983.62	1886.14	2128.75	2702.59	2417.07	1783.19	1486.7	2095.49
4931413K12Rik	30.4977	56.3415	71.775	108.598	74.9292	83.5681	58.893	103.374
4931414P19Rik	260.501	198.782	174.527	190.92	149.858	192.496	125.038	162.78
4931428F04Rik	203.318	132.831	176.767	82.7653	39.8817	79.9764	106.689	37.2686
4931440P22Rik	106.742	98.9132	86.3563	157.339	107.56	155.829	89.1966	188.381
4932438A13Rik	2662.2	3628.62	4431.29	3169.2	2913.78	2955.75	2806.88	3080.36
4932442E05Rik	105.471	145.303	111.779	228.448	158.318	141.168	89.841	143.133
4933404O12Rik	147.406	147.344	40.6953	71.1339	79.7633	94.5393	47.3241	69.9817
4933406P04Rik	20.3318	9.56115	9.60197	2.75482	6.04267	6.67287	5.46226	7.86209
4933407K13Rik	135.969	176.817	169.548	100.374	123.271	146.602	111.006	109.85
4933411E06Rik	7.62443	10.5379	16.9575	10.4876	7.25121	25.447	10.9317	4.57513
4933412E12Rik	226.191	240.474	151.371	92.665	186.114	166.582	148.021	70.5867
4933413J09Rik	13.9781	24.2201	48.0918	14.934	20.5451	28.4901	18.8137	13.0696
4933417E11Rik	118.179	83.1202	45.2086	119.158	217.536	107.113	88.0119	224.97
4933421O10Rik	135.969	116.697	103.403	85.4799	128.105	121.138	53.9926	56.2407
4933424M12Rik	24.144	95.1232	48.0372	42.9977	1.20853	6.68375	1.20985	13.0735
4933427D14Rik	500.671	492.424	614.238	566.356	261.044	437.952	329.958	437.41
4933431C10Rik	15.2489	44.3191	27.1484	12.6625	29.0048	56.3606	8.49406	13.7215
4933431E20Rik	125.803	171.251	193.306	93.2127	25.3792	109.727	61.9284	21.5953
4933431K14Rik	31.7684	30.1485	20.334	18.1641	15.711	39.9501	20.0486	20.2406
4933433G19Rik	13.9781	20.0795	36.7572	24.2456	13.2939	29.0823	23.0697	20.9082
4933434E20Rik	1867.98	1677.48	1608.36	1272.36	961.994	1062.73	1027.19	892.503
4933439C10Rik	284.645	272.244	184.725	158.853	193.366	181.238	69.7852	71.2425
4933439K11Rik	6.35369	31.6038	14.6701	38.6077	16.9195	21.79	3.63672	16.337
4933440N22Rik	43.2051	48.1675	28.2511	39.6388	45.9243	72.1353	22.4432	33.9895
5031425E22Rik	706.53	477.97	317.584	665.337	490.665	489.683	294.894	424.379
5031425F14Rik	188.069	575.877	177.897	382.42	170.403	375.641	124.422	241.296
5031434O11Rik	137.24	155.488	89.8966	103.797	103.934	151.492	67.3691	56.2211
5031439G07Rik	8182.28	10667.9	7821.96	10171.7	5726.04	8377.25	5888.11	6774.51
5033406O09Rik	85.1394	24.5624	45.195	9.35191	2.41707	8.49868	7.88196	0.651914
5033430I15Rik	49.5588	22.6284	47.4687	13.8143	19.3366	25.4198	5.46226	18.9877
5330406M23Rik	1.27074	11.5827	6.75979	22.6105	2.41707	32.0655	16.9774	5.87505
5330438D12Rik	68.6199	34.2696	38.9149	33.09	14.5024	33.9403	17.5823	37.9206
5430403G16Rik	55.9125	49.8955	26.0115	22.6668	9.66828	24.2135	4.24882	11.7775
5430405H02Rik	25.4148	39.1629	38.4352	37.9795	24.1707	32.0818	27.8768	24.8862
5430414B19Rik	16.5196	11.5535	33.9218	7.18507	19.3366	20.6163	13.9491	20.9278
5430416N02Rik	87.6809	93.6678	120.833	68.9269	36.256	52.6872	68.5861	62.1353
5430427O19Rik	963.219	1041.03	1063.93	1007.07	940.24	1066.23	767.619	793.927
5430430B14Rik	34.3099	37.375	50.2495	22.0869	45.9243	19.9696	17.5823	7.17496
5430437J10Rik	91.4931	103.044	240.666	35.3052	20.5451	13.3131	36.4211	8.51792
5530601H04Rik	294.811	274.089	251.452	276.287	263.461	199.36	223.298	270.745
5730409E04Rik	365.973	542.779	440.047	438.008	230.83	448.918	354.914	351.868
5730455P16Rik	528.627	514.672	540.387	369.476	248.958	338.636	169.838	303.4
5730480H06Rik	317.684	313.311	282.395	246.033	170.403	233.256	179.603	226.219
5830408C22Rik	8.89517	21.5349	7.91715	3.31061	6.04267	22.4149	4.85375	3.27522
5830417I10Rik	191.881	181.701	329.384	230.116	120.853	193.893	254.174	202.044
5830432E09Rik	82.598	178.547	111.765	135.26	56.8011	118.21	123.141	133.425
5830444B04Rik	35.5807	14.5713	4.53384	24.2778	30.2134	13.9162	8.4833	26.1313
5830454E08Rik	26.6855	22.033	3.9654	10.4715	4.83414	6.07515	4.24524	13.7371
5930403N24Rik	26.6855	44.3678	20.9093	6.63732	4.83414	15.1607	12.7393	9.81001
5930420M18Rik	27.9562	8.08635	17.4986	3.32671	6.04267	21.7628	15.1769	15.0449
5930430L01Rik	40.6636	62.8946	96.636	44.1657	16.9195	61.1315	6.66494	9.16592
6030400A10Rik	6.35369	29.6699	67.3026	52.9698	16.9195	44.8734	10.9245	37.2647
6030419C18Rik	289.728	70.3952	199.347	46.2762	26.5878	35.7715	19.415	11.7853
6030458C11Rik	693.823	750.04	1014.56	659.755	377.063	539.039	717.761	517.939
6230400D17Rik	48.288	68.2763	82.5138	110.926	149.858	39.9882	91.0401	141.849
6330403L08Rik	221.108	617.852	436.273	300.211	76.1377	531.421	298.498	182.436
6330418K02Rik	30.4977	45.7452	21.4504	30.3513	14.5024	33.3317	24.8665	17.0124
6330562C20Rik	25.4148	54.2907	23.7583	32.5342	33.839	38.7873	27.3257	39.2126
6430531B16Rik	1.27074	16.6416	19.2313	7.19312	13.2939	37.5919	25.4571	28.1105
6430548M08Rik	2857.89	3754.43	3282.58	5066.36	4813.59	4411.49	6538.78	5941.23
6430550D23Rik	13.9781	48.7922	20.2998	23.7945	36.256	26.6697	12.1451	18.9485
6430573P05Rik	34.3099	15.0597	11.8825	10.5198	6.04267	18.7796	12.1308	7.83862
6530402F18Rik	937.805	720.107	1049.02	911.587	941.449	478.12	947.197	876.315
6720427I07Rik	35.5807	82.9839	79.0417	68.9832	39.8817	82.3999	67.2758	88.2705
6720489N17Rik	76.2443	81.8806	58.269	36.9806	43.5073	63.5604	50.9285	64.1341
6820431F20Rik	6349.88	5281	7505.73	4514.41	5507.29	5117.08	4944.84	5388.73
8030453O22Rik	195.694	219.809	120.881	173.199	257.418	198.724	171.07	183.088
8430422M14Rik	20.3318	55.2382	28.2102	23.7301	12.0853	46.0525	35.204	23.5393
8430429K09Rik	41.9344	44.8269	33.9014	27.0568	29.0048	63.6802	18.8101	33.3885
9030407P20Rik	24.144	41.1553	13.5196	22.0708	7.25121	25.4525	4.8394	11.1138
9030624G23Rik	31.7684	8.03766	26.539	14.8857	3.6256	13.3457	11.5151	5.87896
9030624J02Rik	3578.4	3652.07	3362.14	3582.12	2495.62	2956.32	2783.05	2845.12
9130008F23Rik	41.9344	32.6974	31.5184	126.818	90.6401	50.856	108.594	207.833
9130011E15Rik	772.609	647.905	716.695	650.145	449.575	573.279	583.08	523.83
9130019O22Rik	48.288	36.7016	23.1557	57.3035	36.256	14.5684	29.1297	20.268
9130019P16Rik	49.5588	28.0977	37.7848	12.743	15.711	33.2663	3.63672	7.19453
9130023H24Rik	54.6417	125.799	109.744	40.2268	18.128	70.2387	72.1977	28.7899
9130208D14Rik	20.3318	41.165	35.593	21.515	70.095	78.1397	74.6031	39.2557
9130221H12Rik	67.3491	66.8209	41.8253	27.6367	64.0524	47.2152	29.1225	27.4547
9130230L23Rik	39.3929	11.534	16.3686	17.0847	10.8768	10.2701	18.2303	3.27913
9130604C24Rik	15.2489	14.6395	3.37648	22.0949	2.41707	24.8874	1.21703	10.4737
9230110C19Rik	74.9735	13.5459	27.1894	6.65342	4.83414	2.41264	0.604925	0.655827
9230111E07Rik	17.7903	52.8062	3.37648	8.24032	18.128	27.2674	0.608513	14.3695
9230112E08Rik	170.279	218.531	301.304	230.752	122.062	201.81	192.904	167.406
9230116N13Rik	22.8733	75.7964	23.7719	14.9098	32.6304	55.2305	20.632	26.1587
9330020H09Rik	38.1221	28.1269	20.9434	31.4629	6.04267	21.1977	14.572	11.1177
9330104G04Rik	38.1221	28.0685	12.4032	19.8556	32.6304	50.2201	8.49047	17.0084
9330151L19Rik	54.6417	74.5261	38.3942	28.1764	50.7585	54.5729	13.337	48.3942
9330159M07Rik	39.3929	69.4088	39.0309	41.2982	27.7963	45.433	21.2441	26.8224
9330160F10Rik	24.144	24.1617	8.4651	43.0782	1.20853	22.3986	4.24882	14.3851
9330162G02Rik	43.2051	201.039	128.38	97.7074	50.7585	54.5076	70.4081	81.0955
9330175E14Rik	54.6417	54.1933	55.3791	33.0981	37.4646	57.5778	28.5212	40.5791
9430015G10Rik	594.705	617.999	369.491	482.061	335.973	344.722	230.571	373.971
9430018G01Rik	54.6417	7.52009	50.2699	4.96994	2.41707	11.4927	4.256	0.651914
9430025C20Rik	8.89517	15.1083	30.4771	19.2998	38.6731	24.2298	55.7858	20.9473
9430034N14Rik	41.9344	98.0241	84.692	130.201	60.4267	48.4651	38.2251	102.062
9430038I01Rik	345.641	277.841	351.787	437.073	361.352	285.357	316.664	366.124
9430091E24Rik	50.8295	75.9911	45.7088	27.6287	22.9622	42.4063	20.0127	27.486
9530018F02Rik	27.9562	31.6818	2.26692	18.2204	35.0475	16.9375	1.81836	5.22705
9530026P05Rik	88.9517	58.8125	93.198	35.3132	29.0048	56.3225	21.2298	7.19453
9530050K03Rik	6.35369	10.0495	7.36919	6.57294	4.83414	24.882	20.0271	20.2719
9530068E07Rik	8153.05	7268.58	9009.61	6603.76	6134.52	6555.17	7407.93	6215.69
9530077C05Rik	36.8514	46.683	50.8042	26.4608	8.45974	19.9859	15.1446	18.2966
9530082P21Rik	41.9344	69.0568	75.6857	13.2103	9.66828	27.8542	29.1153	21.564
9530085L11Rik	27.9562	20.5484	14.6906	30.8588	22.9622	21.2249	9.08463	6.54653
9630013D21Rik	66.0784	30.1485	22.0393	24.7692	26.5878	27.8978	13.9743	18.9681
9830144P21Rik	331.663	98.5514	190.525	500.418	315.428	84.204	143.204	310.563
9930012K11Rik	335.475	90.0546	150.844	68.9751	29.0048	95.7184	68.5825	39.2048
9930014A18Rik	80.0565	44.2509	85.8425	47.9918	4.83414	30.2832	21.8634	10.4932
9930021J03Rik	1500.74	1512.99	1976.74	1383.44	1453.87	1589.32	1415.41	1461.31
9930022D16Rik	13.9781	18.634	21.4572	21.0155	21.7536	45.998	13.337	37.2608
9930104L06Rik	329.121	419.55	428.794	275.111	228.413	305.381	314.237	182.494
9930111J21Rik1	111.825	249.362	166.753	253.629	171.612	218.134	101.342	177.872
9930111J21Rik2	1250.41	2226.39	1504.24	1390.09	1949.37	2408.98	1396.2	1903.63
9930120I10Rik	16.5196	119.999	46.3455	83.9976	64.0524	50.8396	29.1153	43.1476
A030001D20Rik	49.5588	7.56878	10.732	4.9619	6.04267	9.08551	2.43405	7.86209
A130010J15Rik	174.091	181.545	187.033	177.742	88.2231	125.964	136.435	92.8261
A130014A01Rik	33.0392	73.5299	28.3058	40.7585	30.2134	41.2054	18.7885	77.1175
A130051J06Rik	128.345	137.002	58.858	34.7574	16.9195	49.6497	7.26986	29.4418
A130077B15Rik	125.803	361.987	93.746	225.71	225.996	364.279	143.801	307.959
A230050P20Rik	613.766	796.916	553.229	827.179	1100.98	925.065	1052.46	970.972
A230056P14Rik	36.8514	44.8172	23.731	35.3213	38.6731	39.9991	14.5756	30.7221
A330009N23Rik	1.27074	22.1401	13.0058	19.912	14.5024	65.4461	19.3863	28.134
A330023F24Rik	31.7684	42.8346	27.669	20.4356	32.6304	27.2946	43.734	28.829
A330035P11Rik	30.4977	14.0927	11.2936	17.6405	7.25121	12.1503	3.6439	5.87505
A330044P14Rik	30.4977	18.0969	32.7781	11.0273	3.6256	17.5624	13.3658	19.6318
A330074K22Rik	72.4321	67.319	71.7681	5.51769	3.6256	39.3633	11.5223	1.96357
A430005L14Rik	1068.69	571.239	697.793	836.578	808.51	485.71	657.057	750.518
A430033K04Rik	162.654	161.671	197.23	112.078	103.934	140.488	95.253	48.359
A430046D13Rik	91.4931	141.211	87.6707	127.39	47.1329	88.4206	64.3301	136.001
A430057M04Rik	21.6025	19.5717	18.0807	9.39214	16.9195	13.3294	4.84299	3.92322
A430078G23Rik	38.1221	24.1811	19.7587	103.805	20.5451	18.1547	16.3832	81.0486
A430103D13Rik	34.3099	30.0998	23.7583	9.37605	12.0853	12.7208	5.46944	4.57513
A430105I19Rik	339.287	567.195	849.78	598.762	511.21	897.199	2156.26	1054.65
A430106G13Rik	21.6025	14.0245	3.37648	3.31866	18.128	15.1334	0.604925	1.30774
A530010L16Rik	55.9125	222.387	36.6684	121.856	72.5121	190.296	28.4996	60.1561
A530013C23Rik	119.449	46.3212	21.4709	40.2832	101.517	64.8158	47.8859	62.7794
A530017D24Rik	228.733	255.104	190.409	136.871	182.489	241.777	210.526	158.857
A530020G20Rik	81.3272	53.2945	155.391	38.5836	12.0853	115.096	23.0697	13.0617
A530032D15Rik	146.135	175.08	105.649	122.525	120.853	137.522	81.3218	87.6303
A530040E14Rik	198.235	236.022	190.937	206.265	327.513	210.869	157.808	190.887
A530064D06Rik	419.344	670.395	413.631	382.823	242.916	616.348	414.355	448.563
A630001G21Rik	902.224	1412.82	1310.27	1018.62	955.951	988.794	931.222	946.015
A630001O12Rik	71.1613	43.8308	32.237	49.1678	71.3036	68.4728	57.5934	75.8528
A630052C17Rik	30.4977	32.2188	31.6344	59.5669	43.5073	26.6697	23.0589	17.6486
A730011C13Rik	59.7247	65.854	58.7828	43.0058	36.256	52.1331	34.5883	46.4228
A730017L22Rik	132.157	175.949	151.906	125.86	88.2231	192.709	151.773	114.433
A730046J19Rik	128.345	48.3525	98.9029	4.41415	4.83414	16.3452	3.02462	1.96357
A830052D11Rik	6.35369	19.5717	3.39014	12.7028	24.1707	23.6484	8.49047	17.6408
A930002H24Rik	26.6855	9.58063	3.39014	12.7108	15.711	13.324	16.3832	0.655827
A930004D18Rik	110.554	54.7401	84.2259	22.6024	3.6256	33.3262	6.07436	5.8907
A930004J17Rik	171.55	428.728	421.486	397.902	244.124	217.558	202.583	264.21
A930005H10Rik	47.0173	41.2526	23.7446	28.1362	32.6304	38.1515	27.9162	66.6517
A930006K02Rik	25.4148	16.6611	8.45827	15.4334	22.9622	22.3986	8.47253	15.6538
A930007I19Rik	68.6199	61.2543	20.9639	45.2451	44.7158	35.1901	26.1086	25.5342
A930024E05Rik	26.6855	9.54168	16.3754	9.93184	14.5024	14.5357	2.4197	3.26739
A930033H14Rik	26.6855	39.7389	6.80758	31.4951	27.7963	79.3351	8.50124	41.184
A930037H05Rik	96.5761	140.438	639.817	130.878	105.143	104.266	325.835	114.461
AA414768	30.4977	49.3682	171.478	56.2965	19.3366	19.3664	41.2569	15.7046
AA465934	41.9344	16.124	9.04036	15.9892	2.41707	6.68375	13.3478	7.19061
AA986860	63.5369	70.3758	53.0575	19.3642	38.6731	43.0911	30.8906	9.81001
Aaas	1292.34	1092.33	853.218	736.68	690.073	773.763	678.344	875.491
Aacs	988.634	755.371	2528.15	865.657	334.764	391.389	1121.66	381.899
Aaed1	1209.74	1106.52	932.549	941.093	942.657	1066.14	578.294	936.229
Aagab	1421.96	1961.09	1106.74	1913.89	941.449	1557.03	1059.82	1539.89
Aak1	2015.39	2744.87	3368.51	2244.08	1441.78	2179.92	2126.98	1796.65
Aamdc	280.833	273.182	134.489	156.759	87.0145	219.269	81.9662	132.109
Aamp	5287.54	3956.14	4400.24	3591.55	3789.97	3431.7	3811.26	3239.36
Aar2	784.045	726.863	707.67	762.794	583.722	493.867	651.147	559.842
Aars	5047.37	3556.68	6373.23	3544.73	2217.66	2968.57	4588.35	2724.54
Aars2	437.134	646.547	541.114	675.092	320.262	561.731	487.823	528.413
Aasdh	339.287	518.129	264.938	301.193	198.2	384.792	209.363	247.807
Aasdhppt	293.54	364.086	492.563	296.215	229.622	213.852	293.054	277.202
Aatf	775.15	774.522	1622.41	900.648	511.21	819.359	1531.42	1119.55
Aatk	487.963	1934.25	542.622	901.357	756.543	1870.22	846.392	854.692
AB124611	3955.81	4522.48	2428.27	4764.8	7246.38	6073.9	5457.99	7005.46
Abat	114.366	131.161	201.223	43.5294	27.7963	106.081	51.598	24.8471
Abca1	7052.6	26593.8	10482	11144.5	9006	26561.1	6630.78	11847.6
Abca2	2784.19	3565.63	2173.3	2957.99	1405.53	2938.37	1619.59	2389.73
Abca3	4387.86	5348.37	4217.9	5349.61	3252.17	4715.34	3263.5	4155.82
Abca4	116.908	51.2437	25.5182	11.559	8.45974	17.5352	2.42329	13.0657
Abca6	35.5807	22.5895	6.23915	87.0266	223.579	46.6665	2.42329	102.675
Abca7	3376.35	4640.8	4114.27	6084.31	2739.75	3142.08	3688.84	4211.34
Abca8b	71.1613	85.9822	52.5096	13.7982	3.6256	44.2103	6.0636	4.58296
Abca9	4694.11	6014.29	2555.14	7120.21	6167.15	5433.68	2462.05	6132.71
Abcb10	622.662	626.183	755.796	561.701	240.498	367.817	347.573	309.899
Abcb1a	33.0392	41.9163	29.3539	65.6001	125.688	47.237	121.362	117.732
Abcb1b	663.325	917.423	1082.44	968.318	743.249	871.155	808.751	800.31
Abcb4	11.4366	36.6335	12.4442	23.1662	30.2134	36.4074	5.46226	32.0572
Abcb6	35.5807	43.1963	28.8059	30.883	21.7536	24.8112	10.3232	20.268
Abcb7	1185.6	1504.69	1783.11	1291.3	1086.47	1265.76	1162.32	1259.36
Abcb8	1607.48	1314.44	1107.13	1440.32	749.292	1002.38	778.415	816.159
Abcb9	241.44	191.585	134.407	112.585	76.1377	130.295	98.2633	115.12
Abcc1	2967.17	4211.12	5325.35	4704.45	2244.25	3967.24	4267.52	3216
Abcc10	936.534	877.361	434.499	733.804	639.315	690.021	393.078	578.712
Abcc12	146.135	9.57089	205.689	25.9855	9.66828	7.88463	4.24524	17.6565
Abcc3	2461.42	7743.01	2050.7	2865.81	2094.39	7129.66	1860.1	2483.52
Abcc4	604.871	778.527	929.636	616.982	433.864	558.449	453.303	494.915
Abcc5	6173.25	5300.61	5412.77	4928.88	5541.13	5541.06	6466.24	5516.08
Abcd1	3902.44	5938.03	3262.22	6584.44	4441.37	5708.31	4169.24	5786.66
Abcd2	1733.29	1631.2	411.439	1399.46	3566.39	2109.55	696.549	1518.07
Abcd3	1454.99	1456.34	1661.7	1006.5	895.524	1271.45	939.15	895.107
Abcd4	688.74	1087.85	464.969	744.55	506.376	932.52	502.975	608.892
Abce1	2244.12	2503.89	5582.84	2665.24	1865.98	1956.56	4198.86	2753.55
Abcf1	4667.42	3667.18	5613.9	4834.62	3236.46	2942.78	4808.14	4005.51
Abcf2	2714.3	2050.94	3417.81	2058.39	1586.81	1844.42	3202.28	1900.89
Abcf3	1503.28	1577.28	1864.81	1498.95	1345.1	1353.61	1689.67	1273.13
Abcg1	1209.74	4909.86	261.013	1408.21	781.922	4335.29	659.415	1570.37
Abcg2	355.807	636.702	601.65	207.578	45.9243	149.683	135.905	107.906
Abcg3	376.138	548.365	27.1074	593.848	425.404	561.595	55.2275	574.188
Abhd10	277.021	233.443	222.51	239.21	270.712	243.597	235.972	305.465
Abhd11	1275.82	759.58	1299.5	796.319	433.864	531.53	662.598	651.247
Abhd11os	59.7247	26.1735	40.7089	8.28861	8.45974	6.07515	12.138	7.19061
Abhd12	7484.65	11806.3	5446.7	6891.12	6314.6	10816.5	4943.91	6140.43
Abhd13	1155.1	860.299	1150.08	797.584	648.983	665.693	577.489	688.512
Abhd14a	401.553	297.705	179.013	302.893	200.617	213.835	188.688	344.49
Abhd14b	177.903	271.395	112.47	254.353	194.574	261.165	114.675	177.837
Abhd15	72.4321	56.9857	19.1561	49.7397	13.2939	10.319	3.64031	9.15027
Abhd16a	2744.79	2283.78	2409.09	2180.31	2158.44	2133.07	2482.26	1985.86
Abhd17a	2061.14	1400.95	1343.99	1517.91	1049.01	962.918	804.044	991.731
Abhd17b	538.793	617.355	771.225	578.922	401.234	381.032	450.866	534.795
Abhd17c	749.735	621.798	910.687	721.609	476.163	558.928	891.211	772.82
Abhd2	8184.82	3794.42	9298.39	3657.83	2467.83	3164.34	3024.67	2476.46
Abhd3	57.1832	61.8303	33.2988	84.9483	113.602	102.359	60.049	93.5328
Abhd4	2810.87	2721.06	1890.11	2406.12	2502.88	3165.84	1572.72	2242.75
Abhd5	630.286	722.585	790.347	698.048	598.225	576.12	648.394	729.079
Abhd6	176.633	164.269	96.4516	66.2847	90.6401	121.231	80.6559	66.0233
Abhd8	847.582	436.367	525.985	602.765	248.958	395.546	170.465	219.033
Abi1	5783.13	5705.2	7730.49	5930.55	7228.25	5555.98	7710.95	6011.97
Abi2	974.656	859.832	1254.08	793.468	483.414	794.445	754.78	747.282
Abi3	808.189	2256.39	1351.68	2831.69	1368.06	2469.98	2614.29	2697.38
Abi3bp	47.0173	26.1248	65.5358	12.155	14.5024	26.0339	9.7075	23.5706
Abl1	5497.21	8023.23	6337.65	7724.92	4637.15	7356.47	5327.17	5836.59
Abl2	2499.54	2867.31	3732.5	4556.32	2825.55	2278.83	2453.36	3490.31
Ablim1	1452.45	1532.72	1280.22	1137.76	1504.63	2664.71	1436.72	1398.59
Ablim2	55.9125	58.9975	9.01988	27.0246	109.977	70.2442	40.6304	69.9974
Abr	3978.68	6186.14	6018.43	5879.32	4477.62	6387.52	4848.77	5765.97
Abracl	1110.63	772.813	1101.77	683.461	751.709	529.997	736.37	738.826
Abraxas1	149.947	255.661	238.508	141.333	119.645	194.496	190.51	144.449
Abraxas2	1529.97	1376.03	1537.74	1325.61	1383.77	989.261	1209.95	1208.33
Abt1	672.22	374.498	470.524	484.582	358.935	240.511	304.594	318.374
Abtb1	1218.64	791.009	398.804	798.14	986.165	647.142	203.883	426.265
Abtb2	829.792	365.014	1274.86	450.968	429.03	442.403	1565.84	655.201
AC093043	33.0392	16.0558	10.732	16.5209	16.9195	9.09095	9.68956	15.0214
AC101945	8.89517	64.8967	26.539	23.1904	10.8768	52.1167	11.5294	19.6161
AC106830	25.4148	26.2709	27.1347	19.8959	18.128	18.1819	43.0824	26.1626
AC107711	45.7466	83.5502	44.5992	41.4511	80.9718	67.2393	48.5913	69.3494
AC112945	216.025	117.166	122.607	209.221	177.655	122.383	169.262	167.422
AC113125	111.825	219.78	233.324	217.325	74.9292	121.807	114.121	87.599
AC113178	799.294	678.559	715.271	559.783	442.324	518.249	663.818	583.904
AC117245	30.4977	9.56115	35.5998	29.2478	18.128	21.8335	18.8137	7.84253
AC121567	6057.61	2006.19	6009.13	3249.39	7850.64	4382.96	11293.7	7995.01
AC121574	27.9562	7.00252	6.21184	63.4333	213.911	13.3621	44.3102	140.588
AC121598	12.7074	60.7172	52.5027	68.9027	20.5451	46.6502	16.3688	22.2238
AC121965	1458.81	1034.19	1057.74	824.584	734.789	577.897	641.862	672.143
AC122335	19.0611	10.069	41.332	25.3572	16.9195	34.4836	16.3724	41.1645
AC122397	15.2489	20.6166	6.80076	70.5942	59.2182	62.9791	32.7449	113.086
AC122397	138.51	124.139	151.947	22.0949	15.711	29.0878	16.3653	1.30774
AC122858	41.9344	47.3466	66.6112	73.3973	82.1804	91.4691	97.6297	118.977
AC123061	38.1221	25.1189	21.4504	27.6126	14.5024	24.2462	25.4642	12.4568
AC123611	54.6417	31.1447	36.6753	29.288	37.4646	33.2881	24.888	39.8841
AC123724	17.7903	60.4723	23.7241	25.3814	24.1707	76.3792	6.66852	25.5185
AC124426	151.218	159.259	173.465	98.2068	60.4267	129.719	46.0604	49.054
AC124709	111.825	79.9564	107.416	83.9333	38.6731	55.7194	108.078	49.702
AC125311	48.288	54.281	58.2212	48.443	38.6731	29.6746	48.5196	20.2837
AC125351	90.2224	89.6052	61.5772	73.2927	24.1707	55.801	16.3868	40.5478
AC125541	20.3318	15.1181	10.1704	9.368	22.9622	18.8014	18.198	22.8757
AC126804	113.096	180.109	119.271	126.287	174.029	169.538	106.152	122.283
AC127697	90.2224	162.061	127.606	122.066	502.751	842.975	467.27	482.591
AC129208	15.2489	45.3348	27.1416	16.0295	37.4646	39.4449	18.1872	13.7606
AC130669	104.201	58.3826	96.088	93.7283	67.678	54.5239	51.5836	65.4418
AC131178	35.5807	18.1261	21.4504	8.79611	22.9622	9.67233	16.9666	22.2512
AC132444	22.8733	60.9704	13.5674	33.1061	29.0048	27.2674	37.5879	26.7872
AC132863	33.0392	37.1997	58.8033	33.6056	10.8768	36.3311	14.5756	31.4014
AC132863	22.8733	2.50994	0.561609	11.0676	13.2939	3.63529	4.85375	9.79044
AC133103	31.7684	45.6673	26.539	31.479	219.953	122.937	202.676	139.94
AC134329	34.3099	46.7609	24.3745	19.8717	29.0048	18.7252	12.1487	23.5158
AC134468	7.62443	28.1854	69.0215	41.9023	21.7536	40.0154	47.3061	23.555
AC136376	111.825	118.777	103.471	146.762	129.313	124.904	159	152.408
AC136518	16.5196	16.124	16.9439	15.4254	29.0048	23.029	8.49406	11.1177
AC137842	48.288	120.662	31.6891	25.3894	22.9622	68.4674	26.105	22.8874
AC137842	22.8733	16.0851	6.21184	13.2264	15.711	11.5145	10.3268	21.5601
AC139671	163.925	189.592	79.5419	158.708	479.788	195.735	136.46	238.653
AC146911	5.08295	33.2247	10.1294	15.4334	31.4219	27.2728	0.608513	11.7657
AC149090	16731.8	27239	10416	13536.4	14771.9	20229.9	8250.49	12561.2
AC149588	67.3491	68.4808	89.9376	37.045	24.1707	18.7742	30.3001	14.393
AC151836	245.252	335.753	127.675	380.56	454.409	483.917	240.2	379.928
AC154276	57.1832	46.2531	19.786	45.8008	68.8865	47.9218	40.0434	15.0449
AC154509	264.314	76.4892	133.229	23.714	26.5878	4.8525	10.9281	5.22705
AC154636	77.515	64.496	80.8426	77.8195	31.4219	31.4351	22.4468	23.5354
AC154640	82.598	189.885	163.288	181.786	108.768	109.684	85.585	143.816
AC154767	189.34	122.458	194.991	155.099	96.6828	106.597	165.053	135.365
AC154806	60.9954	43.2645	55.3654	24.2215	13.2939	7.25969	6.06001	1.96357
AC155729	45.7466	44.173	19.2108	20.4275	22.9622	48.5087	24.2472	17.6408
AC157602	171.55	163.555	128.921	192.112	72.5121	65.4352	61.8674	98.7481
AC158921	8.89517	27.5996	46.9481	40.3073	32.6304	51.4537	42.456	73.901
AC158972	152.489	36.6627	90.4514	40.8148	36.256	36.3366	20.0199	19.6239
AC159006	21.6025	28.625	29.895	80.0427	48.3414	36.967	40.6663	77.8438
AC160336	51215.8	18549.3	61461.4	19632.7	37886.4	24618	47417.6	33869.3
AC160562	58.4539	99.3723	59.4196	100.535	20.5451	88.4969	29.7454	52.9459
AC160637	716.696	3192.56	3092.89	1543.7	768.628	2664.08	2472.4	1314.99
AC160930	82.598	32.1993	46.9208	70.6828	22.9622	36.967	45.4913	28.7742
AC161763	27.9562	30.6466	14.6838	12.1148	29.0048	52.758	43.6837	24.8432
AC162302	52.1003	48.7338	57.0434	29.2317	10.8768	90.8823	36.4103	5.8907
AC163018	1035.65	1429.96	352.876	1116.89	1507.04	1549.88	526.653	1386.86
AC163032	134.698	144.238	86.4655	53.5819	89.4316	64.8484	61.8638	71.2464
AC163040	24.144	34.1917	18.1012	40.3314	6.04267	11.4709	6.0636	20.2719
AC163354	20.3318	8.55523	30.4293	28.2167	30.2134	11.5254	26.7064	27.4352
AC164302	10.1659	26.6327	16.9575	16.5772	255.001	186.036	202.032	90.2536
AC166323	22.8733	8.05713	7.36237	11.567	15.711	23.0888	16.9809	7.17496
AC166491	109.283	118.259	171.369	130.121	95.4743	73.9557	112.842	124.856
AC167229	15.2489	16.0753	18.6628	17.7049	25.3792	33.9131	16.9809	13.0891
AC168977	49.5588	46.1654	54.2149	77.2396	232.039	95.7239	133.489	156.265
AC169509	97.8468	151.465	114.805	150.097	119.645	192.736	127.44	139.967
AC174678	22.8733	15.1668	18.0807	22.1512	10.8768	7.88463	6.06719	8.51009
AC238811	55.9125	142.802	74.0282	91.5615	55.5926	106.586	101.374	49.0422
Acaa1a	2458.88	2246.4	1881.22	2066.21	1285.88	1394.04	1432.94	1333.35
Acaa2	3671.16	2023.86	2408.66	2350.03	1238.75	1533.92	1003.38	1659.08
Acaca	2854.08	3395.24	3605.01	4503.42	4772.5	4704.77	6606.24	5617.28
Acacb	210.943	163.635	264.608	162.575	51.967	227.665	96.4701	38.549
Acad10	332.933	448.584	123.757	174.19	239.29	342.967	113.415	239.937
Acad11	589.622	633.195	367.697	549.884	464.077	562.867	379.118	445.405
Acad12	247.794	344.3	84.3147	223.72	171.612	253.835	65.5328	180.488
Acad8	975.927	817.875	629.306	814.427	589.765	657.895	464.055	610.601
Acad9	653.159	907.724	851.301	838.528	462.869	584.804	541.938	590.443
Acadl	3649.56	2458.29	3051.84	2420.53	3005.63	2045.33	1861.95	2236.77
Acadm	1867.98	1784.7	1342.28	1559.02	1401.9	1659.87	972.525	1549.77
Acads	1827.32	1460.83	1104.88	1611.32	908.818	1008.78	621.183	911.385
Acadsb	1195.76	1011.87	1273.16	846.663	674.363	913.132	769.24	675.548
Acadvl	1579.53	1371.81	1215.52	1119.12	845.974	912.447	727.457	807.633
Acap1	16.5196	71.4693	74.5557	44.6973	9.66828	33.3153	23.0589	26.7989
Acap2	3016.73	4212.35	4074.17	4825.84	3391.15	3700.02	4414.69	4801.21
Acap3	1482.95	1714.04	1194.93	2214.26	1070.76	1347.04	1317.87	1556.06
Acat1	2279.7	2537.01	1899.85	1945.91	1627.9	2079.73	1850.01	2093.45
Acat2	509.566	181.74	598.485	265.51	108.768	152.704	234.233	102.012
Acbd3	1730.75	1762.15	2184.85	1481.33	1610.98	1239.59	1622.41	1568.8
Acbd4	903.495	482.922	543.813	309.418	380.689	339.386	248.762	223.549
Acbd5	1557.92	2077.65	1620.84	1442.18	1679.86	1981.62	1302.05	1495
Acbd6	1072.5	659.496	806.352	864.924	598.225	713.071	773.59	772.09
Accs	529.898	983.121	470.147	685.797	494.291	662.666	273.621	568.879
Acd	1856.55	1177.13	1107.52	1294.63	925.738	1053.57	1065.4	974.895
Ace	324.038	469.298	160.507	91.0861	93.0572	284.688	91.5984	86.2835
Acer2	6.35369	34.1722	17.5464	36.4892	78.5548	55.1162	67.9058	144.515
Acer3	2015.39	2584.7	2402.76	2596.13	1720.95	2109.71	1960.45	2334.89
Ache	1.27074	29.7089	18.0398	32.0106	7.25121	45.4384	24.8701	16.9928
Acin1	6267.28	6035.72	6911.69	7291.34	6030.59	5492.19	6894.12	6643.93
Ackr3	620.12	1107.97	907.379	2778.08	4559.8	4025.41	5381.5	8500.07
Ackr4	63.5369	33.7033	16.4027	9.37605	7.25121	12.1122	6.08154	17.6721
Acly	24987.8	27716.2	22892.5	38870.4	46684.5	39983.2	35728.4	38804.6
Aco1	2810.87	2909.58	2597.21	3050.94	1453.87	2352.52	1796.6	2045.26
Aco2	7900.18	6708.67	7434.68	5950.06	5466.2	5714.48	5862.19	5380.46
Acod1	2780.37	1501.97	15485.8	2062.97	5790.09	2885	16908.8	2677.73
Acot1	245.252	78.5108	137.27	52.9135	13.2939	61.7618	26.6597	28.1145
Acot11	162.654	304.18	193.292	134.108	38.6731	89.0891	74.6928	96.7336
Acot13	1091.56	770.851	461.695	547.323	593.391	753.962	412.504	609.387
Acot2	289.728	187.229	172.829	200.2	117.228	153.28	67.3619	113.766
Acot4	22.8733	8.02792	29.4153	6.62123	1.20853	25.4688	8.49047	7.19844
Acot6	101.659	77.9932	96.0812	29.1673	4.83414	63.5985	33.9619	9.81392
Acot7	2169.15	714.021	1899.74	615.613	279.172	498.1	485.93	283.124
Acot8	393.929	394.684	291.004	280.734	326.304	300.534	249.857	281.141
Acot9	1358.42	1228.41	1987.07	1092.55	854.434	835.258	1273.6	802.968
Acox1	3112.04	3187.72	3860.93	2790.87	1864.77	2779.23	2266.11	2157.6
Acox3	2711.75	4999.63	1478.57	3855.11	2508.92	4486.53	1192.06	2478.53
Acoxl	20.3318	10.0495	28.2989	21.4908	7.25121	9.09095	1.81836	5.89853
Acp1	1380.02	1066.35	1219.73	1037.37	1081.64	922.75	1096.39	948.924
Acp2	4108.3	7233.7	10272.3	4898.54	3919.28	7297.69	8840.01	4125.01
Acp5	778.962	1044.04	619.506	386.439	184.906	325.356	175.93	132.094
Acp6	730.674	869.206	617.689	945.668	748.083	771.089	719.525	828.491
Acpp	85.1394	78.4913	51.4478	212.83	471.329	250.226	266.784	479.285
Acrbp	99.1176	166.808	36.7162	71.1661	68.8865	110.846	40.6268	80.4671
Acsbg1	20.3318	1.51376	24.9225	9.92379	12.0853	6.68375	25.4822	3.27131
Acsf2	1033.11	971.157	787.56	529.159	424.196	861.613	371.856	432.261
Acsf3	542.605	579.374	334.193	412.103	316.636	399.23	226.222	368.107
Acsl1	911.119	2076.05	2760.12	1619.49	858.06	1704.73	2081.19	1570.4
Acsl3	290.999	255.114	571.81	271.583	147.441	155.709	265.768	126.882
Acsl4	6595.13	3300.15	9322.28	3138.67	2866.65	3237.9	3404.77	2744.92
Acsl5	7638.41	5625.01	9471.49	5726.69	3638.9	4378.79	6856.85	4676.05
Acss1	812.002	2325.49	352.438	1259.93	297.3	1473.38	158.95	765.001
Acss2	479.068	494.154	412.803	334.34	326.304	319.351	226.931	275.223
Acta2	62.2662	299.17	37.8804	34.1614	31.4219	106.581	31.5853	32.6935
Actb	110145	142817	180604	126073	94405.9	137105	191427	134711
Actg1	43773.1	34234.3	41291.8	28680.5	11960.9	16120	16684.3	14679.1
Actl6a	1409.25	1203.28	1641.3	1297.9	916.07	924.169	1220.14	1095.82
Actn1	2798.17	1420.49	4384.62	949.695	378.271	942.198	661.327	365.414
Actn3	1077.59	276.357	1018.19	196.373	100.308	96.376	63.6857	35.2542
Actn4	19160.2	12229.2	19246.9	12662.7	9001.17	10290.2	10863.4	9161.04
Actr10	1742.18	1550.08	1816.84	1338.86	966.828	1061.19	1337.34	1080.1
Actr1a	5695.45	4661.72	5647.16	4506.22	3111.98	3383.17	4334.73	3323.96
Actr1b	2856.62	2714	3251.95	2993.69	1879.27	2640.5	2465.94	2388.74
Actr2	10482.3	14712.6	17268.3	11710.2	7576.31	9312.3	11358.6	9620.79
Actr3	10601.8	13324.7	18715.4	13037.5	7900.19	8360.55	12550.8	10298
Actr3b	27.9562	45.3153	2.8217	13.2425	9.66828	12.1449	11.5223	6.5387
Actr5	655.701	485.071	546.408	600.502	401.234	388.856	467.724	494.334
Actr6	152.489	198.578	165.644	173.86	132.939	195.583	95.8903	192.913
Actr8	902.224	1061.24	902.899	888.582	651.4	798.069	641.25	869.121
Acvr1	912.39	947.326	1214.89	1287.97	485.831	810.099	631.138	829.15
Acvr1b	1119.52	1466.5	2233.46	1057.12	503.959	943.056	1276.56	673.6
Acvr2a	390.117	396.813	573.124	418.144	361.352	268.485	370.088	350.56
Acvr2b	88.9517	94.0588	99.0121	146.73	100.308	112.765	47.3563	75.2596
Acvrl1	2179.32	2859.66	2577.62	1825.01	479.788	1307.04	626.825	432.764
Acy1	383.763	229.429	341.089	774.941	630.855	219.378	700.161	939.629
Acy3	400.282	196.605	229.872	167.834	234.456	287.726	222.091	278.557
Acyp1	189.34	197.113	120.929	156.098	176.446	122.953	106.135	182.42
Acyp2	36.8514	13.1062	38.4215	36.9967	30.2134	38.7764	54.6226	52.9263
Ada	296.082	217.964	128.743	183.05	134.147	149.639	98.3422	130.77
Adal	188.069	267.547	234.542	235.448	147.441	211.39	129.24	205.268
Adam10	9079.42	13163.4	11965.3	9106.29	6882.61	10813.4	7345.81	6908.1
Adam15	21032	22952.5	20090.4	29378.9	23558	26640.3	27199.7	26369.2
Adam17	5509.92	8167.4	11374.3	6074.14	5106.06	6801.73	7622.32	5725.89
Adam19	514.649	1409.93	2060.94	525.373	94.2657	185.373	264.59	50.3421
Adam1a	20.3318	29.7283	26.5458	7.18507	10.8768	8.48779	5.45867	0.655827
Adam22	26.6855	29.1816	31.0387	21.4667	30.2134	12.7099	22.4827	28.7703
Adam23	1.27074	11.1236	24.2243	17.6727	41.0902	36.391	30.9624	1.30774
Adam33	2408.05	963.051	3192.31	1124.42	298.508	500.915	1607.23	374.041
Adam8	2377.55	8631.71	8032.69	8124.46	13412.3	21069.4	28068.4	20965
Adam9	8694.39	12680	11833.1	7474.01	7015.55	12999	9203.61	6213.65
Adamts1	8283.94	1154.84	12037.5	3397.96	816.97	749.669	810.036	672.257
Adamts10	5044.83	5508.46	3695.03	8472.85	2560.89	3971.29	2157.32	4226.54
Adamts14	687.469	59.0462	1187.62	151.024	70.095	22.3931	55.8217	11.7853
Adamts2	19.0611	9.03384	8.45144	33.6136	47.1329	29.0442	18.7957	52.3253
Adamts6	73.7028	93.1503	38.442	110.926	24.1707	49.1336	9.71826	40.536
Adamts7	894.6	162.52	1162.99	178.846	71.3036	86.6874	141.41	59.5276
Adamts9	1522.34	447.802	2443.73	361.042	125.688	195.001	172.949	99.9736
Adamtsl4	1751.08	946.195	1271.35	1020.61	1029.67	1138.45	727.483	753.805
Adamtsl5	852.665	1873.83	917.144	1618.76	2089.56	2949.4	3052.41	2618.85
Adap1	1981.08	3551.08	2619.07	4835.49	2788.09	3260.36	4586.82	4906.16
Adap2	707.801	2696.47	1834	1460.76	569.22	2394.88	1049.63	829.009
Adap2os	78.7858	583.837	370.634	261.974	95.4743	495.046	259.053	188.279
Adar	4273.49	3792.24	6398.38	3718.09	3719.87	2834.52	5177.44	2829.1
Adarb1	705.26	1949.82	1081.88	3723.69	2125.81	4138.52	3340.66	4720.54
Adat1	129.615	133.358	119.278	114.816	123.271	119.291	73.9766	91.5144
Adat2	157.572	126.297	144.748	127.535	79.7633	109.618	84.937	66.6987
Adat3	43.2051	37.6881	29.9291	11.5831	9.66828	9.73222	9.10257	13.7332
Adck1	615.037	714.755	485.488	745.662	438.698	478.723	526.8	509.379
Adck2	815.814	737.119	621.539	589.853	582.514	524.14	473.856	468.709
Adck5	720.508	593.291	543.847	381.679	169.195	308.798	202.64	213.88
Adcy3	142.323	304.854	115.833	115.115	66.4694	341.196	76.4071	63.4195
Adcy4	227.462	364.985	67.2548	336.531	785.548	469.002	331.891	468.752
Adcy6	3549.17	1231.46	3167.38	1673.39	632.064	977.415	611.572	594.362
Adcy7	6987.79	12378.1	9797.41	10641.9	4925.99	7669.61	5280.05	5759.02
Adcy9	400.282	714.617	367.401	642.026	384.314	643.903	271.81	372.121
Adcyap1r1	45.7466	37.0926	25.3816	21.5069	25.3792	18.171	7.28421	11.1256
Add1	7447.8	7520.55	5824.19	6906.5	5906.11	6991.32	5203.17	6494.98
Add3	9899.05	9262.58	4648.91	16331.2	15567.1	11182.2	8785.29	19201.1
Adgb	2683.8	5295.99	6794.26	6032.87	9414.49	9556.63	9895.55	8680.37
Adgra2	432.051	133.27	486.529	168.237	35.0475	147.259	83.6662	39.8685
Adgra3	936.534	483.782	662.905	473.99	400.025	580.293	399.829	422.474
Adgrb2	1146.21	60.3457	703.527	178.233	85.806	23.5995	53.3589	23.5628
Adgrd1	562.937	252.888	402.392	139.03	58.0097	185.4	54.5939	79.7839
Adgre1	24202.5	32027.6	35162.1	41891.8	71689.1	40588	73633.4	68658.2
Adgre4	325.309	138.456	1009.43	899.721	1972.33	343.543	2392.92	2200.95
Adgre5	33452.2	24240.4	27624.8	49921.5	33679.5	26274.5	29448.1	45488.9
Adgrf5	72.4321	224.165	121.681	197.388	41.0902	182.395	128.657	36.0196
Adgrg1	2218.71	1764.12	2016.57	1231.65	495.499	2697.16	1106	488.423
Adgrg2	396.47	126.054	314.132	105.215	49.5499	148.536	51.5836	29.43
Adgrg5	21.6025	39.1726	19.2244	42.4661	30.2134	1.82037	7.28062	1.95965
Adgrg6	712.884	769.639	817.748	1077.5	774.671	822.331	788.068	1018.78
Adgrl1	407.907	419.237	463.546	333.341	216.328	315.02	272.386	227.496
Adgrl2	2039.53	803.343	2203.73	567.146	211.494	488.96	210.519	153.587
Adgrl3	247.794	204.242	267.787	72.2777	25.3792	93.3548	49.7402	8.51009
Adh5	2772.75	2671.82	2255.16	2179.39	1559.01	1967.9	1611.31	2025.67
Adhfe1	49.5588	71.4791	70.6722	47.9274	71.3036	87.812	243.901	66.0428
Adi1	493.046	800.833	337.404	569.168	360.143	776.197	324.006	538.836
Adipor1	8344.94	8025.91	4804.2	7190.75	9128.06	8388.41	5220.58	7466.74
Adipor2	5854.29	5916.3	5990.95	8577.89	9222.33	6536.52	7546.59	10809.3
Adk	1362.23	694.966	1160.22	1176.99	777.088	675.528	806.334	1154.7
Adm	25.4148	44.1925	44.6607	1.65128	51.967	238.625	53.3518	17.0006
Adnp	17.7903	43.2548	37.312	29.1754	25.3792	30.9081	24.2616	26.1431
Adnp2	1428.31	915.304	1305.95	1103.38	978.913	789.374	967.607	853.954
Adora1	209.672	613.077	381.442	128.139	50.7585	330.312	141.339	16.3331
Adora2a	95.3053	55.3161	344.007	153.448	280.38	54.5784	734.104	282.46
Adora2b	123.262	171.663	458.628	136.227	96.6828	89.0674	392.42	149.024
Adora3	1.27074	35.7541	7.90349	17.6727	14.5024	40.0154	46.7442	18.3123
Adpgk	1238.97	1685.73	1691.28	1588.44	1046.59	1294.73	1326.3	1165.82
Adprh	2420.76	2745.77	2968.26	3194.4	2363.89	2223.15	3852.41	2791.22
Adprhl2	810.731	864.714	925.089	923.758	559.552	479.799	869.999	670.922
Adprm	308.789	261.159	247.966	220.466	219.953	217.015	144.972	174.008
Adra1b	43.2051	6.58233	42.4621	15.4656	21.7536	13.3022	11.533	1.30774
Adrb1	280.833	149.805	155.398	225.13	206.659	135.011	48.5303	119.071
Adrb2	1532.51	979.663	605.691	1256.41	1508.25	1283.18	877.182	1177.03
Adrm1	1249.14	1098.16	1445.11	1131.63	890.69	787.081	1505.08	1046.86
Adsl	1704.06	1332.61	1694.41	1349.48	767.42	902.063	1241.26	1155.41
Adss	2235.23	2374.78	2169.46	2477.55	2336.1	2228.44	1954.83	2949.5
Adssl1	2298.77	3150.42	1673.43	2667.55	2386.86	3091.37	1793.99	2567.19
Aebp1	13703.6	2749.56	16512.1	2978.97	1088.89	2243.4	1387.54	487.135
Aebp2	1552.84	1466.78	2700.45	1344.52	773.462	1234.97	1535.5	1076.21
Aen	747.194	559.354	1790.56	781.224	489.457	488.281	1587.53	574.632
Aes	14641.4	8662.08	9995.17	9139.82	8204.74	9827.6	7802.4	8330.48
AF529169	48.288	880.956	56.6047	138.039	49.5499	273.712	4.23806	52.9772
Afap1	789.128	436.024	608.54	353.768	91.8487	185.998	152.259	139.975
Afap1l1	202.047	493.02	431.445	899.198	930.572	1057.79	1981.57	1935.57
Afap1l2	312.602	225.483	299.098	184.887	36.256	224.127	155.298	68.0338
Afdn	3772.82	3624.14	4122.71	3569.95	2726.45	3446.11	2637.45	3214.34
Aff1	2889.66	3351.49	4632.82	3897.16	2936.74	3651.49	3602.98	3400.46
Aff2	21.6025	17.6962	17.5259	35.9414	4.83414	51.5245	18.7885	14.3812
Aff4	7098.34	5555.86	8492.22	6004.4	6530.92	4870.4	4044.43	5779.17
Afg1l	320.226	213.47	164.966	242.802	190.949	202.452	130.486	158.166
Afg3l1	2447.44	2060.87	2251.84	1941.48	1420.03	1465.97	1532.54	1277.7
Afg3l2	2152.63	2584.6	2668.89	2295.05	1597.68	2218.76	2321.64	2037.46
Afmid	222.379	209.682	208.908	195.979	51.967	183.547	120.782	73.2608
Aftph	2729.55	3038.48	3228.87	2716.89	2528.26	2809.93	2455.54	2827.24
Aga	1090.29	727.128	772.985	667.648	780.714	739.334	849.76	723.165
Agap1	6535.41	2485.69	8458.26	2106.68	1473.2	1637.08	2483.05	968.172
Agap2	266.855	239.548	398.235	352.528	58.0097	94.4631	121.906	137.266
Agap3	3330.6	2546.65	2690.28	3427.89	2487.17	2456.34	2857.35	2396.85
Agbl3	74.9735	63.9687	45.1608	14.3379	13.2939	58.1755	24.2795	30.7339
Agbl5	503.212	509.066	409.454	485.508	464.077	559.982	300.915	377.109
Ager	108.013	60.9509	40.6134	22.707	43.5073	76.254	42.4775	30.0624
Agfg1	3297.57	3902.08	5945.26	3621.46	2330.06	3866.9	5231.14	3192.2
Agfg2	987.363	1377.54	1016.9	1365.17	832.681	1437.16	937.264	1618.12
Aggf1	1618.92	1522.77	1716.98	1468.83	1256.88	1157.64	1656.26	1398.79
Agk	423.156	352.709	360.012	306.816	195.783	303.609	262.75	404.912
Agl	847.582	1591.74	1262.69	968.141	612.727	1296.14	776.517	790.496
Agmo	566.749	501.614	328.864	813.92	1071.97	548.962	472.049	920.107
Ago1	1745.99	2934.02	2702.7	2197.71	1136.02	2218.43	1517.15	1661.39
Ago2	4376.42	4276.31	6567.92	4892.18	3391.15	3364.95	3839.07	3599.5
Ago3	1124.6	2725.1	2833.56	2032.32	1388.61	2172.39	1778.42	1713.74
Ago4	470.173	624.828	169.527	506.226	576.471	565.497	219.06	511.951
Agpat1	2915.07	3238.73	3521.55	2683.88	2487.17	3282.85	4152.83	2405.65
Agpat2	641.723	812.748	707.347	675.849	506.376	722.277	779.016	623.132
Agpat3	3472.93	3438.95	3369.02	2844.08	2189.87	3693.19	2697.93	2274.71
Agpat4	1249.14	728.846	2495.51	840.131	713.036	563.617	1907.44	657.774
Agpat5	1270.74	1063.14	1414.8	868.162	595.808	619.907	952.66	774.182
Agps	1986.16	3176.63	3487.72	3063.44	1363.23	1704.34	1939.45	2257.85
Agrn	2976.07	2756.28	4370.5	1617.26	1420.03	1843.19	2247.8	1115.62
Agt	6.35369	20.0601	35.0246	28.7161	47.1329	81.7968	58.8535	17.6291
Agtpbp1	959.407	902.48	992.071	772.815	706.993	757.732	657.579	800.864
Agtrap	4072.72	5274.65	4748.92	4609.07	3925.32	5899.82	6934.96	4185.39
Ahctf1	2300.04	1453.86	3000.7	2232.44	2349.39	1243.51	2754.15	2234.83
Ahcy	1322.84	423.747	1060.98	471.702	349.267	290.856	359.289	232.778
Ahcyl1	3076.46	3124.08	3332.77	2310.22	2157.23	2459.38	2051.22	1976.44
Ahcyl2	2058.6	2667.55	2576.82	2494.32	1569.89	2068.02	2151.33	1822.24
Ahdc1	1702.79	972.808	1483.97	1378.16	639.315	845.202	649.869	575.987
Ahi1	484.151	302.803	390.4	189.849	103.934	254.916	147.37	117.06
Ahnak	17749.7	35147.6	28020.8	37664.5	29008.5	30033.6	24268.5	33053.5
Ahnak2	124.532	343.792	107.286	43.0702	31.4219	203.647	45.4949	27.4234
Ahr	357.077	115.164	151.865	804.568	253.792	112.743	85.5097	721.154
Ahrr	67.3491	144.892	58.7555	56.2161	24.1707	64.2561	14.5612	35.9805
Ahsa1	3231.49	2605.43	2672.89	2586.01	2389.27	2244.09	2938.36	2335.24
Ahsa2	701.447	451.719	672.027	453.095	294.883	368.838	399.106	334.079
Ahsg	982.28	231.637	1228.08	295.957	222.37	258.66	136.478	86.2913
AI182371	20.3318	20.5971	4.50653	13.2827	9.66828	19.975	7.87837	13.0657
AI314180	2805.79	3267.03	4319.51	3245.35	2120.98	2648.56	2862.67	2958.49
AI413582	709.072	839.447	405.159	732.951	657.443	641.175	551.527	631.014
AI427809	128.345	583.212	270.033	118.747	53.1755	348.298	143.844	148.384
AI429214	15.2489	18.556	13.5742	7.74086	10.8768	21.2086	14.5648	9.17375
AI464131	152.489	39.6902	74.6103	26.0015	18.128	63.5659	33.9691	6.53479
AI467606	4761.46	3560.84	2065.85	4755.43	6889.86	3529.54	3012.13	5187.52
AI480526	33.0392	108.562	36.7504	15.4737	4.83414	56.9801	32.7198	50.35
AI504432	346.911	1527.83	2477.53	1000.14	196.991	859.88	708.655	498.104
AI506816	6663.75	3905.69	6515.26	5923.2	4467.95	3124.31	5135.7	5484.24
AI597479	622.662	500.882	570.441	329.893	265.878	392.003	259.024	209.231
AI606181	166.467	189.27	211.325	180.9	103.934	137.011	282.785	163.511
AI661453	12.7074	25.6462	31.0592	49.6109	1.20853	35.1248	6.06001	19.6044
AI662270	778.962	834.116	894.9	787.628	1177.11	736.225	953.798	964.028
AI837181	1873.07	1293	1096.03	1232.94	2253.92	1148.56	1192.01	1539.18
AI838599	91.4931	90.504	104.505	27.6045	10.8768	25.4253	12.7357	14.3656
AI839979	158.842	254.02	171.164	270.592	73.7206	158.073	65.5149	104.615
AI846148	749.735	454.54	587.987	449.47	361.352	379.184	374.39	297.423
AI987944	259.231	337.248	413.021	243.254	298.508	262.35	276.707	220.309
Aida	2547.83	2197.47	2727.25	2021.04	2123.4	1984.16	2391.7	2075.38
Aif1	3784.26	5065.77	3312.2	2737.41	1653.28	3073.33	1503.47	1453.54
Aif1l	34.3099	63.8616	28.258	1.10354	6.04267	6.04249	23.0553	12.4255
Aifm1	1425.77	1119.46	1275.14	835.789	708.202	784.549	1087.7	870.955
Aifm2	1779.03	2279.32	1992.55	2339.98	1933.66	2478.09	2280.94	2282.76
Aig1	787.858	437.772	621.518	284.761	225.996	327.676	166.219	170.697
Aim2	1296.15	2050.51	1648.48	1882.92	1838.18	1895.58	1677.26	1844.05
Aimp1	1757.43	1098.54	1179.75	1009.7	988.582	986.25	951.313	931.123
Aimp2	462.549	312.677	483.064	333.309	326.304	292.606	504.65	388.368
Aipl1	21.6025	14.0635	11.8621	8.86049	16.9195	18.1873	12.7249	7.82688
Airn	66.0784	70.9907	50.9408	35.9414	47.1329	73.2927	21.8419	25.4598
Ajuba	716.696	444.101	927.631	408.357	48.3414	194.464	185.649	137.262
Ak1	312.602	442.694	384.093	177.702	134.147	735.639	622.407	178.446
AK157302	68.6199	38.7135	58.2417	45.3497	21.7536	53.2523	49.1173	35.3129
Ak2	2723.19	1935.94	2564.74	2007.88	1741.5	1488.08	1988.89	1626.05
Ak3	2152.63	2137.14	1726.87	1991.66	1525.17	1749.08	1093.44	1745.99
Ak4	116.908	356.294	455.224	69.0959	54.3841	142.407	170.475	32.022
Ak5	518.461	234.536	497.152	72.2616	65.2609	108.456	55.2491	16.9967
Ak6	360.89	275.458	419.597	256.641	221.162	249.031	350.035	230.186
Ak7	302.436	150.274	219.229	46.9124	33.839	69.6737	28.5212	13.0735
Ak8	306.248	135.829	124.942	439.82	313.011	166.686	341.656	496.25
Akap1	4115.92	1617.04	7775.36	1761.72	827.846	1066.44	1757.57	985.337
Akap10	1602.4	1931.12	1718.86	1482.58	1392.23	1211.39	1081.17	1182.9
Akap11	1664.67	1757.82	3321.82	1509.49	1028.46	1560.08	1400.32	1173.71
Akap12	81.3272	148.877	85.9176	8.82026	4.83414	59.273	6.68288	8.51792
Akap13	7626.97	12508.8	11464.4	16956.6	10378.9	14514.8	15552.7	14977
Akap17b	128.345	126.678	137.736	48.5476	16.9195	78.0907	37.5771	25.499
Akap2	30.4977	16.6221	16.9302	11.567	6.04267	5.45566	0.608513	1.30383
Akap5	285.916	107.683	537.731	169.921	33.839	115.139	77.0515	18.2966
Akap7	787.858	1420.93	918.549	942.502	1400.69	1996.89	1684.29	1343.58
Akap8	2471.59	3106.4	3601.58	3122.18	1922.78	2469.25	2598.38	2829.78
Akap8l	2324.18	1921.22	1730.54	1930.91	1730.62	1827.29	1377.21	1747.13
Akap9	1860.36	1953.22	3130.59	1982.34	1772.92	2017.84	1614.46	1888.68
Akip1	491.776	356.078	377.86	340.454	241.707	371.854	299.669	261.497
Akirin1	2058.6	3029.39	2735.8	2005.48	1319.72	2513.53	2512.61	1980.83
Akirin2	958.136	1015.43	892.668	984.831	632.064	681.484	589.924	743.538
Akna	1726.93	5510.49	5806.53	6159.14	2174.15	4847.73	5601.14	4418.18
Akr1a1	19949.3	23870.9	15958.5	17122.5	14642.6	16949.9	14795.5	14344.4
Akr1b10	1143.66	1542.35	895.214	1062.18	976.496	1236.65	648.448	823.26
Akr1b3	1479.14	1497.81	1223.08	1461.47	781.922	958.543	879.184	1016.66
Akr1b8	1007.7	686.548	731.53	270.963	101.517	570.757	182.635	104.01
Akr1c12	16.5196	70.3758	38.4762	42.0149	60.4267	63.0662	90.4101	43.1437
Akr1c13	775.15	1081.2	666.652	758.896	755.334	731.862	719.407	841.635
Akr1c14	282.104	84.5464	336.781	138.474	73.7206	185.471	77.6887	29.4026
Akr1cl	15.2489	10.0592	54.8174	48.0884	7.25121	29.1368	37.6237	14.3969
Akr1e1	690.011	634.631	576.871	566.3	698.533	622.787	558.829	611.331
Akr7a5	964.49	685.698	366.601	696.381	436.281	503.414	285.856	424.332
Akt1	10298.1	10675.5	10034.7	10248.6	7807.14	8496.09	9374.31	8349.02
Akt1s1	1936.6	1302.56	1116.16	1198.59	1243.58	1084.1	1005.95	1191.94
Akt2	5400.64	4709.51	4732.31	4256.6	3293.26	3503.62	3506.76	2977.85
Akt2-ps	277.021	165.03	220.393	251.059	215.119	268.979	240.289	245.164
Akt3	1326.65	1093.33	1189.83	1248.72	1523.96	1151.18	983.425	1259.3
Aktip	612.496	562.429	518.5	407.012	350.475	612.451	331.311	381.841
AL590144	67.3491	66.782	22.6146	65.7691	64.0524	64.8647	9.72185	77.1919
AL731707	5.08295	22.0914	1.70531	9.39214	12.0853	21.839	6.67211	11.7501
Alad	2109.43	1044.53	1209.91	893.681	383.106	857.635	553.266	396.253
Alas1	1526.16	1363.61	1769.53	1453.97	1119.1	1247.89	1550.89	1265.35
Alcam	1989.98	1824.07	2550.78	2464.78	2493.21	1455.47	3477.91	2822.53
Aldh16a1	2327.99	2545.51	1625.48	2270.65	1429.7	1550.29	1251.59	1512.87
Aldh18a1	906.036	815.677	1157.08	664.08	383.106	569.464	630.433	605.468
Aldh1a1	3974.87	932.015	2244.78	1276.17	488.248	1215.95	765.779	332.233
Aldh1a2	243.982	435.009	385.441	440.771	462.869	328.931	576.848	884.798
Aldh1a3	125.803	62.9238	137.77	50.6903	15.711	63.5931	13.9491	7.82688
Aldh1a7	88.9517	47.7473	70.6995	71.7058	68.8865	118.737	96.4234	33.9856
Aldh1b1	325.309	454.61	406.967	269.875	131.73	193.888	265.145	169.393
Aldh1l1	512.107	666.43	393.742	615.653	897.941	785.299	606.074	460.219
Aldh2	16569.2	17935.9	12101.9	21938	22102.9	20029.1	23764.5	26797.4
Aldh3a2	3645.75	2760.83	3472.27	2925.62	1950.58	2406.02	2007.77	2450.63
Aldh3b1	4107.03	4400.27	3552.95	5046.65	3586.93	4301.84	4408.49	4180.39
Aldh4a1	418.073	392.702	242.967	284.544	137.773	332.545	211.747	180.425
Aldh5a1	100.388	56.7909	119.203	62.9258	21.7536	96.9248	37.6058	39.8919
Aldh6a1	1493.12	1085.71	1272.14	676.726	814.553	907.426	458.64	636.12
Aldh7a1	2170.42	1893.71	1497.93	1004.65	808.51	1395.75	775.945	738.17
Aldh9a1	3652.1	3148.6	2717.66	3776.52	1595.27	2299.98	1455.97	2118.41
Aldoa	56569.4	79798.3	54781	51000.4	65051.8	90996.1	76377.2	55688.1
Aldoa	44.4758	88.9902	30.5249	50.1265	9.66828	68.4456	12.7393	38.5725
Aldoart1	350.724	488.665	296.558	399.271	314.219	519.917	366.476	316.508
Aldoc	653.159	790.051	516.431	402.179	554.718	954.913	507.811	241.901
Alg1	1270.74	1055.05	988.365	1120.57	864.103	900.52	825.374	835.58
Alg11	598.518	537.826	872.163	437.42	426.613	402.735	567.72	278.435
Alg12	1048.36	624.611	654.407	598.52	789.173	551.325	621.129	544.012
Alg13	317.684	416.013	409.672	344.191	181.28	213.319	146.171	204.624
Alg14	702.718	589.58	579.309	383.475	375.854	578.142	365.896	439.338
Alg2	763.714	672.68	700.833	599.398	517.253	568.41	546.53	571.565
Alg3	557.854	571.376	760.138	633.721	432.656	582.462	953.733	812.731
Alg5	1200.85	1274.49	1315.86	983.075	894.316	958.2	1051.38	979.47
Alg8	889.517	894.395	1157.24	826.107	675.571	661.014	1012.77	839.027
Alg9	1130.96	910.41	989.797	869.443	768.628	715.527	854.263	755.222
Alkbh1	837.416	585.195	1099.65	826.317	526.921	382.2	803.918	674.77
Alkbh2	129.615	137.919	155.007	99.842	26.5878	75.1511	68.5538	84.2847
Alkbh3	660.784	683.346	723.256	653.029	610.31	729.982	679.993	636.854
Alkbh3os1	27.9562	22.5408	24.9156	13.2344	14.5024	9.71044	17.5859	11.1099
Alkbh4	210.943	184.065	209.736	174.383	105.143	129.67	143.758	155.044
Alkbh5	4828.8	5236.36	5942.9	4861.71	3597.81	3880.89	3372.01	3198.91
Alkbh6	674.762	475.032	509.307	452.185	493.082	527.601	536.26	445.881
Alkbh7	252.877	241.363	167.281	237.237	114.811	116.905	118.326	115.768
Alkbh8	377.409	429.051	534.518	282.28	196.991	255.726	323.429	289.745
Alms1	644.264	511.761	895.173	518.131	236.873	449.526	192.958	293.605
Alox12e	35.5807	13.0965	80.747	11.0273	19.3366	10.2592	20.0235	12.4255
Alox15	47923.3	54928.1	39363.4	106515	240451	130305	178926	222259
Alox5	6920.44	8824.37	6551.86	14500.7	10196.4	11062.7	12561.8	15861.3
Alox5ap	11413.8	12160.5	8556.26	13562.7	14067.3	12816.6	12143	14790.1
Aloxe3	11.4366	17.6475	3.39014	5.50159	10.8768	26.0448	16.394	11.7462
Alpk1	942.888	1313.65	1654.15	1370.88	1355.98	1070.45	1027.17	1143.08
Alpk3	24.144	9.60011	70.0287	13.2505	1.20853	4.25478	3.64749	7.83862
Als2	1268.2	1121.27	1224.34	1032.02	899.15	826.374	681.462	724.324
Als2cl	395.2	1135.46	201.141	485.339	317.845	904.383	287.008	321.763
Alyref	1747.26	1170.99	1901.25	1358.1	733.581	917.691	1470.14	1179.39
Alyref2	94.0346	117.742	70.5903	57.8995	55.5926	95.0663	77.1089	55.5261
Amacr	293.54	239.449	131.742	207.513	187.323	232.034	91.6343	166.735
Ambp	39.3929	39.7389	127.586	43.634	42.2987	22.3822	83.1115	30.7573
Ambra1	1674.83	2053.46	2303.32	2136.6	1236.33	1488.98	1631.46	1814.89
Amd1	292.27	310.088	400.434	265.3	203.034	185.889	208.088	238.712
Amd2	30.4977	17.0715	22.0461	30.883	24.1707	26.6261	25.5001	18.9759
Amdhd2	1726.93	2408.06	705.389	1089.72	912.444	1395.83	588.546	773.628
Amd-ps3	22.8733	11.0554	17.5259	16.0214	4.83414	12.1067	15.7926	2.60765
Amer1	191.881	301.104	469.928	266.226	164.361	262.887	194.175	184.352
Amfr	6056.34	5015.37	6520.6	4622.95	3257	3522.19	4367.93	3243.87
Amhr2	13130.5	4835.38	10242.2	4518.07	1566.26	4623.09	2144.49	1149.26
Amigo1	245.252	164.855	207.853	240.007	120.853	99.3973	94.6517	136.598
Amigo2	424.426	108.552	323.864	113.568	88.2231	90.8006	131.71	105.287
Amigo3	311.331	387.925	253.583	323.933	233.247	249.596	161.362	167.992
Ammecr1	580.727	227.524	583.363	337.844	210.285	226.013	256.568	237.372
Ammecr1l	700.177	773.184	940.889	846.526	706.993	639.909	625.972	759.063
Amn1	231.274	251.119	244.788	98.7868	178.863	175.021	143.819	133.378
Amot	283.375	202.434	148.063	153.408	114.811	169.098	50.9428	102.718
Amotl1	617.579	168.556	723.311	202.399	187.323	433.399	360.255	269.512
Amotl2	4183.27	1114.97	3492.88	1572.15	357.726	645.245	383.514	330.827
Ampd2	2084.01	1930.47	2972.14	3519.67	2802.59	1942.33	4286.56	3599.47
Ampd3	1115.71	2116.77	2149.95	2018.55	955.951	2915.67	3567.86	2741.73
Amt	63.5369	103.005	57.5982	34.1936	58.0097	82.4108	21.2585	32.7248
Amy1	58.4539	47.259	28.8674	30.9715	21.7536	121.22	40.0363	25.5068
Amz1	560.395	1358.04	453.073	441.423	44.7158	170.185	33.3534	34.0326
Amz2	1119.52	1090.44	1052.48	807.596	888.273	993.13	868.105	765.684
Anapc1	6792.09	5524.09	8094.95	5198.04	3214.7	3695.51	3915.38	3704.89
Anapc10	444.758	333.557	496.59	260.628	288.84	318.705	442.973	314.592
Anapc11	1754.89	1244.93	1112.87	1125.24	1024.84	1084.96	981.674	1137.65
Anapc13	1005.15	626.993	658.7	652.384	789.173	672.051	587.397	709.369
Anapc15	411.719	353.733	313.775	270.906	166.778	281.015	209.914	201.431
Anapc15-ps	10.1659	5.48876	13.5605	17.6888	31.4219	33.8423	27.9126	19.6044
Anapc16	1371.13	845.288	1063.01	879.842	810.927	782.174	968.867	818.602
Anapc2	4269.68	3634.76	3352.01	3908.07	2738.54	3060.57	2431.64	3221.33
Anapc4	1906.11	1486.16	2113.23	1405.97	835.098	1244.74	1225.95	1144.28
Anapc5	10941.1	7860.79	7905.93	7077.86	5008.17	5367.29	4698.38	5506.02
Anapc7	1364.77	1258.21	1061.47	1169.44	694.908	793.52	765.157	895.994
Ang	476.527	690.144	356.992	418.217	126.896	478.218	151.147	185.687
Angel1	200.777	349.095	116.415	238.84	123.271	244.375	118.258	202.688
Angel2	1646.88	1711.17	1416.7	1333.81	1244.79	1311.83	929.014	1196.46
Angptl2	263.043	277.499	246.48	247.241	174.029	479.69	168.074	148.462
Angptl4	703.989	131.523	415.754	270.246	109.977	58.2028	84.3859	70.6767
Angptl6	62.2662	60.8049	19.7587	62.2654	53.1755	49.6551	31.5278	47.0669
Angptl7	116.908	61.8595	77.8912	54.1136	6.04267	49.1336	15.1841	10.4541
Angptl8	8.89517	24.6987	21.4913	48.5396	27.7963	26.0448	84.3536	71.8631
Ank	3283.59	2981.78	1906.39	5894.79	7039.72	3703.32	3484.51	7185.08
Ank1	562.937	229.693	648.578	258.848	146.233	121.747	123.087	89.6526
Ank2	385.034	416.56	238.501	788.546	326.304	482.326	202.64	619.83
Ank3	29.227	59.3106	84.7807	4.95385	2.41707	16.3343	3.0318	1.30774
Ankfy1	5748.82	7682.66	9376.81	7898.23	5158.03	6349.38	7568.45	7085.14
Ankhd1	3127.29	3463.12	3639.75	4119.1	4226.25	3538.46	3444.95	4073.4
Ankib1	1991.25	2255.06	2999.9	1983.6	1422.45	1678.52	2092.95	1671.87
Ankle1	339.287	524.654	237.316	291.27	114.811	196.991	125.009	185.703
Ankle2	2599.93	2143.15	2005.19	2666.04	1954.2	1735.76	1304.46	1985.75
Ankmy2	359.619	478.966	393.242	499.975	177.655	466.013	266.294	484.367
Ankra2	1128.42	571.716	645.879	515.344	470.12	536.806	310.049	492.233
Ankrd10	1424.5	1542.88	1806.58	1657.93	723.912	1186.24	1061.87	1054.72
Ankrd11	7263.54	6783.96	7650.89	8237.69	6346.02	6573.6	5393.65	7174.35
Ankrd12	829.792	908.136	913.782	609.958	761.377	833.699	503.533	577.42
Ankrd13a	5136.32	4988.19	4800.04	4638.03	3142.19	3805.26	3473.41	3615.03
Ankrd13b	299.894	165.919	226.482	176.107	62.8438	52.0732	60.0669	69.2828
Ankrd13c	1557.92	1164.59	1911.49	1292.56	1213.37	1062.83	1340.82	1292.83
Ankrd13d	216.025	394.801	207.394	259.847	161.944	328.915	201.466	243.294
Ankrd16	1063.61	1607.83	1324.62	1391.42	1104.6	1319.49	890.137	1054.75
Ankrd17	3863.04	3694.41	6558.84	5208.2	4685.49	4120.79	5721.19	5873.41
Ankrd23	22.8733	30.7537	53.2214	33.6861	48.3414	25.4688	25.5001	19.6318
Ankrd24	312.602	259.011	196.018	191.403	209.077	334.458	179.574	200.705
Ankrd26	285.916	387.399	531.635	438.717	140.19	408.484	212.982	346.528
Ankrd27	1596.05	1567.18	1874.65	1738.86	1249.63	1371.03	1686.91	1440.33
Ankrd28	1284.72	999.839	2065.77	625.247	253.792	669.524	402.235	346.582
Ankrd33b	618.849	617.032	688.561	3023.22	2429.16	1269.14	2147.9	4806.07
Ankrd34a	180.445	69.3991	274.683	46.3245	26.5878	23.0181	18.8172	8.50227
Ankrd35	52.1003	54.2225	14.6838	17.0928	10.8768	33.9076	1.21344	6.5387
Ankrd37	278.292	655.511	390.216	320.936	611.519	668.899	503.004	440.15
Ankrd39	251.606	213.266	256.438	252.09	94.2657	176.195	204.491	149.039
Ankrd40	2718.11	2586.82	3164.22	2347.9	1739.08	2262.35	2295.71	2091.53
Ankrd42	80.0565	24.65	47.4756	39.7676	51.967	24.2298	20.0199	17.6447
Ankrd44	2693.96	3721.89	1635.27	3315.72	3003.21	3096.16	1266.95	2803.18
Ankrd46	1584.61	1175.11	1389.35	1098.81	680.405	867.047	776.661	932.556
Ankrd49	468.902	461.984	564.379	375.01	415.736	324.725	383.961	470.669
Ankrd50	1468.97	1706.14	1738.48	1596.55	1223.04	1582.25	1172.73	1145.67
Ankrd52	2527.5	3323.86	4203.14	2903.16	2293.8	2625.37	3422.45	2484
Ankrd54	1848.92	795.336	1248.86	908.236	723.912	515.494	572.123	555.731
Ankrd61	55.9125	76.4405	43.4828	102.653	119.645	48.4651	50.9428	105.915
Ankrd66	24.144	44.1341	33.9423	28.6437	45.9243	54.464	13.3478	25.5225
Ankrd9	108.013	117.176	108.532	164.323	65.2609	61.8544	99.4516	106.555
Anks1	2987.51	3551.29	2673.69	5075.32	2794.13	3203.59	2667.21	4271.41
Anks3	1115.71	1079.49	953.697	888.389	750.5	671.176	521.896	594.366
Anks6	237.628	368.178	187.663	263.037	120.853	273.315	178.415	219.091
Ankzf1	1031.84	1160.3	858.855	927.906	1169.86	827.064	606.676	679.806
Anln	1790.47	1381.75	1802.28	1533.57	554.718	691.374	1013.72	1110.89
Ano1	2696.51	1846.55	3279.77	764.978	257.418	720.798	252.399	136.731
Ano10	1319.03	1090.66	1089.09	933.255	847.183	951.224	726.144	959.214
Ano6	7360.11	7228.21	8721.41	6816.5	6521.25	7367.37	7734.91	8028.33
Ano8	992.446	682.701	717.038	754.619	443.532	588.917	351.786	463.647
Anp32a	5389.2	5720.56	5535.92	4634.28	4764.04	5751.4	5241.42	6096.92
Anp32b	5582.35	4560.76	5591.74	4496.45	4222.62	4218.45	6166.84	5374.33
Anp32e	2564.35	3091.3	3178.49	2408.94	1601.31	2034.02	2353.91	2088.32
Anp32-ps	68.6199	59.4177	51.4614	47.605	6.04267	15.7801	25.5001	26.1705
Anpep	3730.89	9944.08	3898.73	1548.54	3003.21	4819.1	4751.13	2718
Antxr1	1006.42	232.672	1183.88	321.138	131.73	238.109	158.996	73.2569
Antxr2	1668.48	1305.92	1160.11	1283.71	532.964	702.046	456.245	766.434
Anxa1	11520.5	5733.21	7236.05	7711.88	7143.65	4777.93	5810.76	6602.52
Anxa11	1927.71	2228.45	1681.22	2087.23	1590.43	1769.64	1661.7	2002.09
Anxa2	22685.2	26913.9	24683.6	22411.5	13241.9	20648.6	19160.1	17460.2
Anxa3	14097.6	15472.2	13771.1	11604.6	9122.02	14272	10174.8	9784.9
Anxa4	5856.83	6829.15	6360.71	4764.39	4318.1	5407.6	5020.03	4616.04
Anxa5	13704.9	11874.6	11399.3	8760.09	5711.54	7829.28	4023.62	5445.26
Anxa6	7959.9	7540.44	6569.69	7640.32	6905.57	6865.85	7141.09	7862.13
Anxa7	4938.09	5591.28	5771.56	4651.24	4736.25	5606.28	7294.25	4796.65
Anxa8	63.5369	184.582	27.71	33.0015	2.41707	62.4358	9.72185	5.23487
Anxa9	1073.77	506.118	477.468	257.946	221.162	359.905	199.634	168.007
Aoah	2845.18	3983.98	4164.98	2412.86	3223.16	4496.41	3652.49	2421.37
Aoc2	72.4321	57.8261	111.874	66.2525	20.5451	66.6035	117.091	35.3129
Aoc3	11.4366	18.9957	3.93809	8.27251	1.20853	26.0829	4.85375	7.17496
Aox1	329.121	289.687	453.553	181.012	70.095	411.418	137.126	74.5608
Aox3	1241.51	571.725	1217.3	608.138	309.385	1149.59	340.375	236.634
Ap1ar	939.075	925.323	1244.09	869.942	559.552	840.855	1059.41	829.119
Ap1b1	4589.91	9430.38	3325.08	3668.22	1583.18	4542.6	1654.5	1556.09
Ap1g1	2798.17	3340.97	3962.08	3026.7	2621.31	3007.83	3055.4	3172.45
Ap1g2	1768.87	1990.04	1408.92	2111.37	1615.81	1761.03	1363.74	1592.69
Ap1m1	4277.3	3662.46	3859.47	4269.98	3846.77	3444.82	4405.42	4115.47
Ap1s1	3359.83	3207.37	3044.4	2520.39	2261.17	2356.29	3164.74	2132.25
Ap1s2	2353.41	3489.96	2148.22	2523.1	2189.87	2484.58	1641.81	2504.51
Ap1s3	62.2662	43.7139	95.4649	40.7987	37.4646	27.2728	21.8742	29.4339
Ap2a1	2814.68	2532.89	2433.53	2448.77	1788.63	1945.03	2148.89	1785.02
Ap2a2	7944.65	8186.26	4629.44	8276.85	4785.8	5572.99	3277.98	5205.56
Ap2b1	7818.85	7013.79	9400.6	6679.98	4611.77	5001.33	6333.4	5065.69
Ap2m1	10169.7	9793.41	7780.03	10113	7987.21	9122.65	8537.25	9082.33
Ap2s1	5821.25	5480.98	4007.42	4919.01	4258.88	4510.18	4516.44	3733.26
Ap3b1	4743.66	3734.11	4774.78	4188.77	4397.86	4062.51	5279.54	4262.2
Ap3d1	8987.93	8731.88	8181.27	9009.77	7590.81	7756.71	7362.07	7080.1
Ap3m1	2019.2	2583.63	2691.12	2137.3	1763.25	1928.37	2312.8	2142.13
Ap3m1-ps	83.8687	173.801	170.184	146.352	118.436	112.699	134.656	183.099
Ap3m2	543.876	657.719	469.092	613.503	456.826	667.269	480.503	615.981
Ap3s1	988.634	1399.4	1555.87	880.035	977.705	1302.11	1270.41	1081.49
Ap3s1-ps1	78.7858	93.5997	53.6601	51.9226	62.8438	58.1647	41.2569	54.9329
Ap3s1-ps2	67.3491	58.2462	32.1892	43.0299	36.256	24.2026	16.9809	11.7814
Ap3s2	1338.09	1261.74	1492.3	1155.89	761.377	1148.03	1354.2	1167.13
Ap4b1	58.4539	65.7663	67.8096	57.9076	35.0475	59.985	45.4985	37.253
Ap4e1	627.745	720.925	1090.56	707.73	539.007	593.655	523.568	531.532
Ap4m1	951.783	847.029	696.367	713.804	594.599	575.148	337.325	535.572
Ap4s1	415.531	335.989	383.963	366.681	313.011	308.456	316.074	321.08
Ap5b1	446.029	884.034	821.618	565.615	429.03	588.765	720.073	328.333
Ap5m1	656.972	1029.33	1003.37	607.598	495.499	737.121	446.556	525.688
Ap5s1	1358.42	1725.47	765.548	1469.15	1005.5	1636.83	844.005	1061.25
Ap5z1	1756.16	2132.58	1164.32	1545.01	1421.24	1471.58	969.046	1038.47
Apaf1	2155.17	2868.03	2877.96	3087.01	2444.87	2051.99	2444.58	2401.75
Apba1	1282.17	1189.86	499.398	1422.44	1283.46	1345.64	666.789	1358.11
Apba3	1545.22	1136.9	1439.62	1140.2	790.382	832.329	982.103	734.868
Apbb1	191.881	115.672	289.922	127.455	166.778	228.377	97.6979	256.274
Apbb1ip	3364.91	5965.22	6452.9	6785.88	7601.69	6609.45	10694.6	9094.87
Apbb2	423.156	340.345	321.413	192.99	47.1329	293.79	57.6365	54.929
Apc	2485.56	3280.79	3672.96	3242.19	2496.83	3301	2514.23	2637.79
Apc2	30.4977	19.5522	14.0812	4.9619	2.41707	38.1951	12.7429	7.17888
Apcdd1	109.283	86.9394	69.5422	363.74	166.778	139.896	30.3216	174.558
Apeh	2460.15	2199.16	1818.11	1952.65	1544.51	1499.01	1375.29	1521.51
Apex1	377.409	255.192	434.979	321.001	267.086	280.01	455	346.614
Apex2	338.016	254.215	386.373	280.274	170.403	224.209	240.336	241.241
Aph1a	4174.37	3877.44	3979.89	3451.34	2837.64	3120.99	3589.08	2584.46
Aph1b	545.147	541.762	555.428	660.544	508.793	468.333	423.465	401.457
Aph1c	480.339	588.427	109.628	536.207	497.916	565.356	208.74	507.274
Api5	3899.89	3643.43	4821.21	4109.81	2923.45	2842.26	4122.86	3913.78
Apip	589.622	462.764	409.413	424.226	363.769	348.363	354.227	377.89
Aplf	181.716	151.161	160.007	133.568	135.356	156.274	110.362	166.114
Apln	147.406	36.7016	48.0372	59.0272	3.6256	67.886	20.6069	10.4697
Aplp1	4190.89	1314.18	3241.26	781.684	357.726	553.629	445.389	198.769
Aplp2	48618.4	23738.6	37143.6	22194.3	25672.9	28723.8	25655	21460.4
Apmap	1247.86	1395.59	1393.33	1188.28	926.946	1092.37	1343.25	1166.54
Apobec1	6493.47	7773.53	4759.96	5732.97	6321.85	5015.78	4586.23	4994.8
Apobec3	1460.08	2401.35	2752.19	1391.56	1134.81	1888.87	2466.57	1004.88
Apobr	2481.75	4427.41	3141.58	3751.58	4582.76	5556.27	6083.1	5551.69
Apoc1	166.467	116.971	81.3701	81.0014	1181.95	947.479	899.665	757.213
Apoc4	68.6199	248.385	27.0938	71.6495	61.6353	249.672	52.167	77.1645
Apoe	592851	954960	428910	682567	720015	1.47088e+06	610855	661672
Apol7a	58.4539	26.0956	105.581	14.8455	4.83414	7.25969	8.4833	2.61157
Apol8	45.7466	108.406	245.104	75.1371	35.0475	110.928	213.626	16.3409
Apol9a	728.133	206.644	1331.08	80.0347	56.8011	119.894	372.504	32.0338
Apol9b	637.91	260.32	1019.36	61.2182	101.517	120.551	370.098	46.4424
Apold1	88.9517	98.0436	64.008	278.712	87.0145	383.363	103.776	222.944
Apoo	162.654	111.726	154.357	123.153	102.725	68.4783	83.0935	89.5626
Apool	479.068	381.353	406.214	285.333	314.219	289.688	292.957	275.921
Apoo-ps	71.1613	34.2599	37.271	33.09	29.0048	13.3131	30.3539	27.4899
Apopt1	627.745	631.437	388.633	595.121	575.263	666.312	555.815	772.839
App	49666.8	60507.8	51558.7	55325.1	62336.2	69572.8	55803.4	62937.5
Appbp2	2660.93	2028.59	4413.52	2007.15	1661.74	1800.48	2338.17	1742.8
Appbp2os	26.6855	18.1845	7.36237	7.14483	21.7536	27.2728	4.256	11.1177
Appl1	1179.24	1519.21	1521.28	1357.1	1085.26	1190.55	1283.6	1414.99
Appl2	2723.19	5421.17	1794.1	3774.87	2921.03	4932.96	1660.71	3340.32
Aprt	2812.14	2681.89	2329.35	1946.09	1417.61	1806.88	1911.87	1705.13
Aptx	462.549	517.866	479.742	471.75	407.276	480.418	424.17	338.756
Aqp1	2874.41	1848.03	1629.44	439.86	193.366	296.083	57.6006	49.7137
Aqp11	33.0392	27.7067	14.1563	10.5037	12.0853	10.2973	6.67211	9.13853
Aqp2	203.318	9.03384	64.8786	38.0439	13.2939	6.06971	8.49047	11.1021
Aqp5	1095.38	40.2954	560.859	318.351	72.5121	51.5027	37.6417	83.711
Aqp9	232.545	217.973	168.336	539.002	1266.54	496.709	612.797	1506.56
Aqr	2048.43	2354.44	3388.67	2650.65	1956.62	2169.95	3230.72	2682.66
Ar	271.938	318.868	247.816	147.334	61.6353	302.561	83.1187	47.063
Araf	3370	3332.53	3346.19	2850.57	2672.07	2901.17	2418.97	2309.85
Arap1	8391.95	15759.2	15665.2	15692.7	8498.42	14063.4	16607.3	11630.4
Arap2	820.897	503.12	892.77	369.79	230.83	769.405	238.478	105.99
Arap3	733.216	1550.55	1786.09	904.45	195.783	524.074	742.559	273.302
Arc	21.6025	24.7669	35.0655	29.8036	53.1755	29.0878	28.514	41.8164
Arcn1	6607.84	5355.23	7503.28	5584.4	5838.43	4445.16	6400.78	5667.81
Arel1	1780.3	1845.99	2282.12	1722.49	1637.56	1796.58	1540.98	1427.98
Arf1	14862.6	13380.2	14315.8	13312.5	12322.2	12361.1	14450.5	12831.8
Arf2	4392.94	3603.78	3559.68	3206.66	2792.92	2277.85	3073.36	2815.72
Arf3	9089.59	9861.7	9955.97	7950.57	6651.78	8750.21	9820.87	7060.4
Arf5	4658.53	3430.58	3552.53	3803.34	3481.79	2909.22	3587.51	3167.77
Arf6	4620.4	4001.09	4531.37	4652.26	3169.99	2763.52	3507.25	3430.94
Arfgap1	2312.74	1950.62	2226.07	2108.97	1743.92	1660.24	1932.24	1555.68
Arfgap2	1096.65	1148.37	1221.95	1278.68	919.695	899.574	934.365	968.434
Arfgap3	1157.64	957.885	901.996	588.411	993.416	696.411	755.352	473.308
Arfgef1	3505.97	3539.61	4638.05	2895.68	2287.76	2430.81	2871.64	2427.78
Arfgef2	2367.38	3030.51	2678.32	2431.6	1694.37	2570.72	1737.57	1674.52
Arfip1	194.423	203.314	204.627	202.004	183.697	185.992	187.46	157.62
Arfip2	1264.38	1204.91	1298.64	1099.36	867.728	982.735	1091.42	994.531
Arfrp1	1068.69	1089.01	1051.54	942.582	731.164	878.985	868.893	806.275
Arg1	32505.5	105911	57649.7	34807	95746.2	189741	151049	68202.3
Arg2	21.6025	13.0965	16.9575	24.8095	35.0475	19.9587	7.8999	15.6694
Arglu1	2344.51	2986.14	2998.63	2559.67	2060.55	2556.81	2115.11	2302.94
Arhgap1	6372.75	4982.22	5937.85	5400.38	4580.35	5095.57	5010.03	5018.13
Arhgap10	1153.83	1222.59	686.356	743.624	686.448	1137.51	377.891	675.446
Arhgap11a	1711.68	1927.01	1862.43	2036.62	1051.43	1195.18	1385.16	1456.87
Arhgap12	2038.26	2397.02	2071.5	2703.8	4304.8	2421.98	2403.76	3582.78
Arhgap15	1280.9	1332.91	1082.79	1335.02	1581.97	998.711	1025.92	1364.86
Arhgap17	2906.18	3617.86	2254.04	3330.57	2727.66	3454.38	1806.67	2610.59
Arhgap18	1763.78	1941.3	1124.31	1401.92	1157.78	1580.08	518.016	1444.98
Arhgap19	1607.48	2813.7	839.226	1052.23	392.774	853.201	391.307	372.812
Arhgap21	1786.66	1643.39	2539.01	2443.37	1745.12	1947.59	1982.8	2224.39
Arhgap22	238.899	340.853	163.227	254.885	33.839	107.102	24.9024	49.0227
Arhgap23	2854.08	2037.09	3878.58	3511.89	1561.43	2467.74	3627.23	2905.8
Arhgap24	541.334	901.132	285.169	726.023	894.316	965.721	524.072	766.909
Arhgap25	1785.39	2732.62	1961.16	2957.4	2008.59	2777.31	1752.89	2629.13
Arhgap26	1269.47	665.854	957.833	943.734	657.443	704.258	470.209	504.058
Arhgap27	601.059	1955.42	921.905	924.958	222.37	1104.54	311.853	313.167
Arhgap28	1751.08	483.235	2622.27	477.582	142.607	198.273	195.932	94.8523
Arhgap29	2302.58	2053.51	3710.91	2443.5	2761.5	3357.87	3578.13	3328.99
Arhgap30	4298.91	9977.33	10665.5	8382.38	3321.05	7405.72	8557.71	6023.65
Arhgap31	3218.78	3892.87	5249.73	4802.22	4431.7	3813.27	5884.86	3564.05
Arhgap32	467.632	315.391	600.52	347.292	136.564	331.936	167.479	202.68
Arhgap33	378.68	403.162	236.091	422.679	257.418	235.555	260.81	317.195
Arhgap35	2461.42	1537.19	3024.24	1484.77	1078.01	1388.25	1314.24	1277.54
Arhgap39	1629.09	2791.76	1565.9	3794.1	1754.79	3095.58	1680	2719.2
Arhgap4	3390.33	4433.29	4422.71	5485.26	2869.06	3506.77	3826.63	3967.42
Arhgap42	47.0173	115.232	76.22	54.6533	16.9195	47.8347	31.5601	25.4872
Arhgap44	576.915	191.956	323.782	98.7707	32.6304	53.8391	9.10616	14.3969
Arhgap45	17055.8	19249.6	11567	27343.5	16849.4	16923.6	12450.2	19738.3
Arhgap5	791.67	1018.23	1516.71	708.673	564.386	932.542	701.893	711.988
Arhgap6	247.794	196.702	218.181	291.89	328.722	224.714	159.508	336.902
Arhgap8	47.0173	13.077	92.1499	2.77896	1.20853	9.705	12.7321	2.62331
Arhgap9	2122.13	2796.06	1676	2585.77	1956.62	2061.78	1604.28	1986.21
Arhgdia	34354.4	35573.9	35123.5	32221.8	27837.4	31285.1	37496.6	28920.4
Arhgdib	10294.2	12445.4	11130.9	12940.9	16863.9	15129	18011.1	19878.9
Arhgdig	460.007	82.5637	237.735	50.8271	25.3792	52.095	18.2159	26.1783
Arhgef1	15306	15958.3	14285.5	24174.2	18071.2	14590.1	19015.3	22034.3
Arhgef10	969.573	563.806	350.917	429.961	196.991	445.408	112.846	173.988
Arhgef10l	1512.18	2046.84	2816.06	2843.84	518.462	1099.61	2006.96	1483.4
Arhgef11	3307.73	3455.63	3325.13	3594.28	2763.92	3491.97	2588.89	2732.41
Arhgef12	4530.18	3797.24	6943.23	4670.38	4802.72	4229.64	4280	4903.37
Arhgef17	6056.34	1402.87	8271.19	1989.61	615.144	1022.7	841.889	407.367
Arhgef18	1693.89	904.972	974.208	979.112	600.642	721.092	692.876	908.153
Arhgef19	260.501	271.434	145.612	78.3592	30.2134	164.023	47.3133	24.8314
Arhgef2	4941.9	6428.63	7319.36	5731.47	2859.39	4863.8	5183.86	4060.59
Arhgef25	274.479	23.6246	273.471	80.6226	32.6304	83.0085	68.5251	14.3851
Arhgef28	59.7247	18.0677	30.0111	16.5933	2.41707	25.5015	6.05642	8.50618
Arhgef3	5830.15	5132.49	2704.49	9473.9	11305.8	6493.16	4854.08	10743.4
Arhgef37	317.684	253.396	257.096	365.787	308.176	248.303	191.806	177.9
Arhgef39	264.314	419.569	289.38	312.181	44.7158	160.594	138.955	150.987
Arhgef4	67.3491	138.125	58.2212	87.7755	32.6304	107.227	56.4517	64.1028
Arhgef40	218.567	533.843	352.094	326.406	67.678	195.181	111.035	83.6719
Arhgef5	2465.23	1381.22	2381.73	998.452	1295.55	1384.61	1269.24	1284.24
Arhgef6	2721.92	4138.09	1723.33	4294.17	2971.79	3600.3	1802.1	3978.59
Arhgef7	3188.28	4561.83	5017.99	4998.5	2731.29	4190.77	5055.15	3785.31
Arid1a	5009.25	7512.37	6829.54	9485.36	5642.65	7830.86	7059.71	8202.54
Arid1b	3212.43	3001.85	2496.98	3914.77	3122.85	3036.25	2350.17	3290.23
Arid2	2009.04	2223.95	3109.49	2888.78	2069.01	2196.13	2297.6	2746.74
Arid3a	717.967	1713.9	1105.05	1428.24	677.988	1194.68	734.645	1047.32
Arid3b	321.497	462.657	302.798	365.022	338.39	394.877	390.705	307.378
Arid4a	1479.14	1478.13	1174.91	1819.39	2125.81	1845.46	992.595	2070.81
Arid4b	1969.64	1388.19	1840.88	1514.63	1370.48	1178.85	944.806	1178.36
Arid5a	4362.44	2031.59	2389.64	5231.61	4664.95	2130.6	2142.57	4634.31
Arid5b	9474.62	3519.67	9976.77	3979.26	6564.76	3838.29	1879.31	2864.64
Arih1	3657.18	3337.3	4360.04	3464.96	2979.04	2868.47	3217.85	3483.05
Arih2	2427.11	2176.92	2862.15	2672.36	1666.57	1823.14	2128.09	2404.14
Arl1	2448.71	2556.1	3264.96	2007.9	2159.65	2120.22	2454.88	2301.31
Arl10	335.475	445.029	295.585	333.317	136.564	353.156	175.873	136.657
Arl11	829.792	2203.86	799.333	1534.47	601.85	1874.15	622.551	1164.73
Arl13b	562.937	430.769	626.593	470.977	493.082	398.703	433.967	369.38
Arl14ep	358.348	492.718	666.92	336.466	203.034	334.985	296.734	256.337
Arl15	514.649	384.635	271.306	460.095	444.741	317.547	244.513	509.355
Arl16	219.838	182.179	188.204	141.712	238.081	182.96	202.086	138.566
Arl2	658.242	765.89	433.019	485.186	402.442	560.943	384.602	452.572
Arl2bp	1443.56	910.443	1440.36	929.848	447.158	686.5	790.456	698.22
Arl3	1123.33	638.412	836.706	440.706	497.916	621.684	481.112	448.586
Arl4a	472.715	342.855	282.621	402.284	574.054	279.939	287.077	406.77
Arl4c	4061.28	8036.35	4161.03	6374.69	1890.15	5974.5	1799.41	3805.56
Arl4d	2123.4	623.107	1810.81	691.645	177.655	395.502	359.192	147.751
Arl5a	2272.08	2355.4	2486.52	1884.87	1760.84	2078.85	1689.34	1854.89
Arl5b	850.124	708.747	968.799	1206.59	1067.14	583.418	570.888	1319.52
Arl5c	421.885	381.02	1542.96	644.732	414.528	388.916	792.482	461.593
Arl6	313.872	153.35	198.224	81.1382	56.8011	130.36	103.142	104.639
Arl6ip1	6567.17	8805.16	5831.42	5586.41	4012.34	5476.24	4131.19	4253.47
Arl6ip4	1358.42	937.718	723.25	728.464	744.458	633.149	515.124	704.103
Arl6ip5	3371.27	3012.89	3042.08	2698.14	1961.45	2246.19	2518.68	2278.61
Arl6ip6	880.621	572.84	593.404	594.549	530.547	550.239	346.309	445.873
Arl8a	4541.62	4230.22	3658.38	3976.55	4992.46	4485.26	4531.34	3972.58
Arl8b	4023.16	4767.24	4130.96	3881.07	3649.78	3787.84	3432	4086.93
Armc1	937.805	1146.08	1117.23	910.878	583.722	835.699	811.256	811.564
Armc10	1068.69	958.002	918.056	756.987	796.425	760.39	718.996	878.602
Armc2	45.7466	74.917	15.7865	97.6027	219.953	136.353	74.6067	255.045
Armc3	99.1176	41.7507	21.9983	68.3872	72.5121	97.5769	67.3763	95.465
Armc5	1490.58	1680.55	1992.87	1910.51	1016.38	1235.87	1460.3	1188.1
Armc6	353.265	272.265	346.635	353.036	176.446	164.164	336.731	223.62
Armc7	640.452	606.358	596.35	552.993	389.148	350.574	436.852	326.299
Armc8	855.207	1232.28	1159.8	1081.18	645.358	1218.64	942.196	1020.18
Armc9	494.317	315.743	294.353	357.949	192.157	284.112	131.03	200.135
Armcx2	38.1221	20.6458	9.06768	10.4796	1.20853	7.88463	1.82195	12.4177
Armcx3	599.788	777.307	567.947	530.914	584.931	544.56	480.518	456.382
Armcx5	232.545	226.167	270.54	211.332	205.451	256.274	161.409	248.498
Armcx6	29.227	11.1139	6.75979	25.9211	12.0853	7.85741	6.6757	18.3084
Armt1	575.644	543.756	603.362	403.146	212.702	399.713	320.906	295.498
Arnt	3268.34	2997.27	3882.32	3400.28	2985.08	2779.63	2884.79	3252.8
Arnt2	146.135	31.7597	93.2117	32.0509	8.45974	26.0611	6.67211	7.86601
Arntl	967.032	1239.98	795.045	1546.58	1461.12	1599.16	1158.78	1826.08
Arntl2	83.8687	108.757	111.786	43.046	39.8817	80.634	68.5538	26.7989
Arpc1a	3794.42	2915.93	2885.71	2430.21	2201.95	2029.24	2065.4	1907.95
Arpc1b	36513.4	28402.5	30239.4	32318.5	25333.3	22862.9	26438.7	24240.9
Arpc2	20634.2	22251.1	23124.2	19296.9	18331.1	21814.2	22810.9	22120.8
Arpc3	9984.19	11168.8	8081.77	8998.54	10140.8	10218	9332.51	10064.9
Arpc4	6534.13	7913.33	7496.94	6982.16	4199.66	5580.4	6579.84	5267.46
Arpc5	11290.5	11903.7	12502	10950.5	10009.1	9596.51	10421.6	10804.3
Arpc5l	1087.75	890.537	1189.64	821.935	502.751	710.094	761.985	713.37
Arpin	339.287	386.295	430.609	138.933	88.2231	376.853	311.144	146.428
Arpp19	1594.78	1468.77	1513.18	1093.08	874.979	1090.01	970.814	935.706
Arrb1	4101.94	6466.28	3523.3	5802.43	4326.56	5294.82	3717.38	5394.43
Arrb2	7760.4	11778	11217.2	14015.2	14135	13277.2	16853.9	18367.8
Arrdc1	2497	2428.78	1763.33	2331.96	1727	1805.72	1635.57	1792.04
Arrdc3	2827.39	2689.02	1031.83	3113.76	3236.46	3754.51	2295.53	3610.16
Arrdc4	847.582	546.353	374.668	525.84	638.106	703.812	644.872	575.944
Arsa	4127.36	3912.61	2534.27	3583.38	4499.38	3728.76	3975.35	4396.84
Arsb	3020.54	5235.4	4476.6	3642.25	1933.66	4893.68	2238.64	2854.81
Arsg	791.67	1881.17	515.014	1942.84	2228.54	3048.91	1976.24	3073.06
Arsi	69.8906	14.1608	66.2408	51.826	6.04267	12.0959	24.8844	15.0136
Arsk	751.006	1027.81	617.887	958.475	1078.01	1150.06	601.264	924.686
Art2a-ps	447.3	300.312	281.224	625.118	964.411	504.252	456.231	483.837
Artn	87.6809	5.56667	38.4147	6.07348	3.6256	3.02669	10.9317	1.95965
Arv1	129.615	134.677	159.809	92.7133	54.3841	98.1529	109.861	80.3889
Arvcf	49.5588	50.7943	23.7241	43.5535	49.5499	25.4525	21.2118	17.0358
Arxes2	156.301	32.0727	75.7472	44.0771	1.20853	28.4302	20.0163	7.17888
As3mt	576.915	870.584	638.38	610.603	334.764	656.732	488.36	531.52
Asah1	11709.9	17230.8	11702.2	11987.8	13458.2	19076.6	10931.1	12905
Asah2	1174.16	1330.82	1195.07	849.612	1150.53	1381.77	993.888	1141.62
Asap1	4211.23	4665.92	3440.67	4156.72	4871.6	4836.84	2922.71	4137.66
Asap2	2064.95	763.829	1598.94	521.514	308.176	382.977	187.496	166.739
Asap3	144.864	154.737	433.349	74.0658	12.0853	56.9039	120.145	16.3644
Asb1	715.425	617.862	730.962	553.356	453.201	413.266	419.122	370.051
Asb10	39.3929	52.1912	31.6208	9.3841	12.0853	9.69411	2.4197	3.91931
Asb11	10.1659	13.077	2.26009	11.1078	48.3414	34.4346	41.8618	17.6525
Asb13	556.583	719.08	434.931	673.682	431.447	690.711	409.322	471.489
Asb14	8.89517	17.6572	27.1894	22.5783	32.6304	37.6028	41.3071	59.4572
Asb3	343.099	308.653	257.191	318.23	213.911	179.928	145.63	239.984
Asb4	38.1221	121.512	40.6611	109.83	172.821	236.327	235.385	226.161
Asb6	953.053	730.605	969.82	944.709	703.367	591.944	823.333	675.489
Asb7	363.431	517.543	553.318	409.38	426.613	418.732	391.368	384.585
Asb8	872.997	778.253	994.727	619.415	612.727	595.514	751.895	559.104
Ascc1	1021.67	733.27	599.629	686.812	624.813	674.974	501.887	572.853
Ascc2	2423.3	2313.13	2643.12	2391.5	2044.84	1981.4	2393.15	2150.67
Ascc3	1920.09	1628.94	3042.61	1827.45	1601.31	1261.59	1976.07	1765.61
Asf1a	205.86	156.905	239.597	147.431	159.527	113.297	106.181	141.888
Asf1b	963.219	834.127	697.047	682.18	447.158	379.413	534.489	545.379
Ash1l	2477.94	2881.03	3934.21	3458.4	2896.86	3040.46	3273.97	3518.84
Ash2l	1946.77	1661.04	2048.29	1465.72	1047.8	1426.36	1389.4	1141.61
Asic1	67.3491	55.8045	44.6675	40.8631	49.5499	39.336	21.2405	25.5342
Asic3	55.9125	22.0622	54.7628	38.6319	20.5451	35.6953	33.9691	20.916
Asl	1457.54	1294.15	1256.64	1005.41	829.055	866.406	819.672	670.227
Asna1	3284.86	2631.86	2447.44	2332.03	2372.35	2547.8	2421.1	2472.19
Asns	395.2	142.265	463.539	108.131	36.256	84.2421	101.288	22.2629
Asnsd1	251.606	228.277	166.192	177.694	142.607	129.066	136.517	141.857
Aspa	404.095	286.132	443.046	679.779	2670.86	611.799	2965.65	1830.22
Asph	1007.7	1365.87	830.09	985.894	1134.81	968.286	1027.7	1445.07
Aspm	574.374	687.712	869.307	688.197	167.986	370.256	326.497	403.51
Aspscr1	1682.46	1531.88	1332.69	1528.6	1107.02	1421.82	1176.38	1325.2
Asrgl1	110.554	198.167	131.62	206.555	145.024	199.979	182.034	205.167
Ass1	1584.61	1721.15	4469.27	1620.9	723.912	1646.15	2196.23	941.506
Aste1	249.065	212.875	261.595	355.525	155.901	238.728	220.781	297.579
Asxl1	3559.34	3279.9	3684.18	4617.36	4115.06	3041.58	3511.22	4355.25
Asxl2	1432.12	2366.96	2852.4	2220.22	1729.41	2221.96	1734.53	1802.18
Asz1	7.62443	6.03555	2.25326	33.1383	169.195	44.2484	154.114	230.842
Atad1	2162.8	2215.92	2935.61	1657.95	1648.44	1900.27	2094.84	1721.04
Atad2b	956.866	1253.91	1601.14	1874.55	1044.17	1188.18	1060.72	1422.86
Atad3a	1303.78	1300.27	2300.25	1583.43	812.136	1014.27	2388.7	1407.98
Atad5	410.448	448.761	453.819	431.604	238.081	238	132.891	255.029
Atat1	237.628	265.984	218.188	172.659	170.403	247.085	148.637	111.197
Ate1	1211.01	1464.35	1447.52	1270.12	955.951	1081.79	1124.13	1009.73
Atf1	1434.66	1563.19	2013.66	1605.69	1244.79	1270.48	1654.02	1402.54
Atf1-ps	22.8733	29.7575	62.173	47.3958	60.4267	56.9583	67.9597	61.499
Atf2	1979.81	1650.81	2052.74	1449.37	1648.44	1568.83	1465.19	1494.78
Atf3	33683.5	19717.4	12925	39518.8	27072.4	20469.4	13460.7	24691.4
Atf4	19094.1	7530.69	11018.7	13030	16477.2	6925.54	11290.5	13404.8
Atf5	612.496	289.58	521.944	357.627	348.058	391.432	438.695	273.966
Atf6	4988.92	4397.83	5356.25	3632.11	3689.66	3423.59	2946.27	3153.42
Atf6b	2688.88	3216.1	2960.29	2858.22	2163.28	2737.68	2867.29	2365.63
Atf7	2631.7	3027.41	3384.48	3033	2574.18	2891.03	2561.34	2658.81
Atf7ip	2716.84	2581.79	2189.52	3436.66	2966.95	2442.8	1635.7	2866.58
Atg10	292.27	242.712	201.682	174.327	163.152	212.07	155.306	141.915
Atg101	1341.9	832.651	735.03	1111.42	1358.39	641.919	851.912	942.072
Atg12	2338.16	1385.29	1462.14	2381.35	2272.05	1280.27	1421.19	2102.1
Atg13	2808.33	1135.15	1028.49	1204.34	2054.51	1030.74	668.067	1042.97
Atg14	951.783	443.058	363.217	699.869	621.187	386.509	212.369	446.572
Atg16l1	1465.16	1627.83	2016.98	1667.43	919.695	1238.31	1348.68	1113.52
Atg16l2	364.702	386.578	428.576	364.603	269.503	234.408	283.969	296.217
Atg2b	1745.99	1925.98	2045.25	1744.44	1172.28	1456.5	1470.11	1434.54
Atg3	2133.57	1906.78	2504.11	1768.07	2305.88	2035.58	2359.17	2312.95
Atg4a-ps	2.54148	12.5789	30.4839	18.2285	33.839	44.8189	28.514	43.1515
Atg4b	2132.3	1872.33	2000.38	1739.56	1406.73	1474.81	1524.61	1366.8
Atg4c	570.561	844.341	530.032	771.365	616.353	764.481	415.572	624.943
Atg4d	1043.28	1285.93	1205.04	1202.91	868.937	957.603	1390.06	939.512
Atg5	1327.92	1745.93	1333.81	1339.2	1127.56	1582.47	1119.14	1231.82
Atg7	3500.88	3884.69	2482.78	4449.29	4026.84	3791.73	3321.08	4643.95
Atg9a	1732.02	1297.22	1431.16	1591.62	1434.53	1099.31	1256.42	1123.97
Atg9b	80.0565	53.929	121.634	161.197	39.8817	24.2516	44.9187	56.2446
Atic	2458.88	2705.38	4585.37	3130.22	1476.83	1808.3	3386.66	2586.87
Atl1	81.3272	48.226	34.5244	49.5546	16.9195	65.4625	35.1861	25.4794
Atl2	1270.74	1041.56	1424.57	1465.62	1237.54	917.425	956.994	1353.43
Atl3	5049.91	5042.25	5688.02	3933.27	2614.06	3248.87	2010.18	2442.33
Atm	523.544	977.173	917.604	849.41	368.603	695.307	455.154	679.389
Atmin	1489.3	2767.94	2464.27	2866.32	1296.76	2960.01	2450.42	2595.11
Atn1	339.287	200.023	323.557	177.758	126.896	256.329	262.661	130.77
Atoh8	751.006	66.9281	408.617	157.943	72.5121	31.4841	42.4524	48.4216
Atox1	3248.01	2459.12	2524.71	2354.32	1780.17	1642.94	2351.49	1918.39
Atp10a	471.444	319.689	606.821	738.831	721.495	344.744	751.111	927.992
Atp10d	965.761	743.719	1018.43	1670.38	1479.25	860.276	799.598	1503.76
Atp11a	4957.15	2965.86	6148.97	2735.5	2064.18	2346.76	2303.11	1984.72
Atp11b	1579.53	1816.77	2074.48	1559.08	1209.74	1581.41	1234.26	1263.8
Atp11c	1705.33	2625.51	2329.04	2274.1	2626.15	2319.8	2132.2	2670.98
Atp13a1	4356.09	4201.19	5063.36	4355.5	2792.92	3060.04	3998.3	3313.02
Atp13a2	7870.95	14803.5	5736.96	12572.6	6708.58	10533.5	5654.33	7905.4
Atp13a3	2359.76	2741.87	3268.83	2779.24	1793.47	2020.48	1906.99	2335.61
Atp1a1	33039.2	25383.4	27819.2	25740.5	25942.4	21459.4	22741.4	23322.4
Atp1a3	20842.6	19845	18651.7	34783.2	25689.8	20838.7	24195	29761.9
Atp1b1	8137.81	3371	9916.37	2286.42	879.813	2761.62	1231.11	694.391
Atp1b2	2131.03	1387.5	3089.44	1387.49	667.111	2918.98	1394.11	652.067
Atp1b3	10153.2	7801.81	7593.27	9220.04	11426.7	7647.99	9208.2	10946.6
Atp23	68.6199	143.915	162.11	118.594	59.2182	92.6537	116.537	102.64
Atp2a2	12817.9	9688.75	16052.7	8852.84	7605.31	6867.61	10705.7	6483.63
Atp2a3	3307.73	2893.33	2596.47	6576.81	9409.65	4014.96	8059.91	11583.2
Atp2b1	9023.51	7924.82	9416.57	7599.69	9354.06	5410.08	3833.51	7744.18
Atp2b4	1733.29	2044.19	5098.23	1654.54	902.776	1438.87	1441.74	930.526
Atp2c1	2740.98	3891	3343.97	3670.38	3104.73	3594.63	3253.16	3358.24
Atp2c2	25.4148	3.49639	22.5736	9.39214	1.20853	16.9647	3.6439	3.91539
Atp5b	25184.8	18594.3	24727.6	19253	15723	14692.2	19876.8	16928.3
Atp5c1	5725.95	4436.52	4633.27	4342.32	4347.1	4430.28	4026.03	4584.32
Atp5d	6883.59	4382.07	4341.93	4978.91	4291.51	4524.06	4713.71	4845.88
Atp5e	3932.93	2318.89	2030.51	2538.81	1349.93	1107.05	1405.76	1419.63
Atp5f1	5215.11	4299.17	4195.66	3247.62	3182.07	3285.22	3414.89	3200.84
Atp5g1	3438.62	1399.02	2244.57	1211.85	1100.98	1073.7	1187.54	1055.93
Atp5g2	77.515	50.8138	82.9593	59.0674	58.0097	42.9713	73.4148	58.8679
Atp5g3	5757.71	3849.23	4478.44	3299.33	2235.79	2415.37	2563.63	2409.37
Atp5h	3837.63	2572.55	2463.22	2104.79	2128.23	2039.71	1826.93	1868.13
Atp5j	3090.43	2392.9	2302.2	1966.45	1856.31	1781.34	1630.93	1738
Atp5j2	3547.9	2394.39	2434.66	2023.03	1760.84	1382.5	1488.46	1444.95
Atp5k	1518.53	1007.27	947.669	873.382	800.05	727.901	678.369	767.683
Atp5l	1616.38	1611.08	1513.76	1312.89	878.605	909.986	967.686	1190.76
Atp5o	1584.61	1137.65	1163.76	1132.5	1065.93	968.21	1066.68	1134.5
Atp5s	166.467	135.722	134.523	71.7461	96.6828	110.934	84.9334	74.5177
Atp6ap1	13567.7	16628.6	13919	13640.4	13455.8	15572.1	15276.4	13544.1
Atp6ap2	5443.84	5982.34	6128.06	4936.14	3315.01	4025.67	3635.51	3764.33
Atp6v0a1	5830.15	7300.8	5577.29	5147.72	2930.7	6325.78	3725.12	3643.88
Atp6v0a2	1757.43	1676.62	2420.77	2119.55	1305.22	1579.32	2270.16	1497.96
Atp6v0b	8130.18	6255.47	5232.87	6701.4	6158.69	5056.04	5446.89	5242.45
Atp6v0c	20272.1	17557	15369.9	17642.6	20395.2	19879.5	22013.5	18449.6
Atp6v0d1	6584.96	5844.56	4467.07	5172.69	4459.49	4257.17	4131.13	4443.21
Atp6v0d2	78.7858	116.736	20.9229	34.7252	19.3366	112.612	6.05642	15.0214
Atp6v0e	4396.75	3584.08	3131.15	3679.8	3756.13	3150.78	3941.02	4139.7
Atp6v0e2	40.6636	20.5679	28.8947	19.2998	14.5024	22.4258	26.0763	32.0455
Atp6v1a	6403.25	9498.43	7167.6	7388.32	6540.59	7953.33	6708.33	6934.99
Atp6v1b2	10360.3	10601.7	6705.84	9606.52	7032.47	8062.99	5448.34	7971.67
Atp6v1d	2241.58	2513.5	1820.72	1941.63	2023.09	2227.35	1860.28	2068.66
Atp6v1e1	5497.21	4485.28	4739.99	4527.04	4909.07	4498.86	5511.13	4829.44
Atp6v1f	4099.4	2930.15	2509.62	2665.2	2669.65	2365.33	2433.09	2172.23
Atp6v1g1	3765.2	4017.96	3515.69	3032.33	2842.47	2958.1	2710.19	2399.7
Atp6v1g2	85.1394	108.074	29.9496	65.6082	118.436	156.893	38.2287	73.2726
Atp6v1h	2376.28	2055.6	2483.69	1786.02	1636.36	1442.06	1881.59	1821.11
Atp7a	1801.91	2517.6	3273.1	2567.15	2391.69	2497.58	1897.87	2108.93
Atp8a1	3480.55	5053.98	3223.34	3910.71	3910.82	5071.77	2176.44	3501.94
Atp8b2	1997.6	1074.81	2159.89	1001.55	412.11	560.607	482.397	432.796
Atp8b4	1280.9	1175.44	1862.67	1438.76	738.415	584.19	836.746	936.924
Atp8b5	78.7858	68.2665	59.8446	33.67	48.3414	53.9153	23.0876	37.944
Atp9a	594.705	291.21	368.436	273.637	102.725	129.115	64.2548	163.475
Atp9b	3167.95	2966.43	3547.68	3226.48	2402.57	2358.11	2815	2544.16
Atpaf1	241.44	303.663	261.143	226.741	170.403	316.634	220.842	190.372
Atpaf2	794.211	667.564	634.305	652.263	502.751	502.882	574.475	557.129
Atpif1	3021.81	1614.71	1889.85	1117.98	1314.89	1551.9	1336.45	1433.4
Atr	533.71	796.73	1216.27	634.695	261.044	459.188	611.659	449.953
Atraid	1576.99	1624.21	1026.38	1383.66	1281.05	1661.68	1081.18	1381.69
Atrip	554.042	468.341	661.283	533.532	322.679	290.954	484.691	355.003
Atrn	1354.61	1682.74	1988.27	1510.9	955.951	1451.04	1407.66	1431.84
Atrnl1	1704.06	1748.37	1655.83	1714.9	1129.98	1196.24	787.013	1235.63
Atrx	3629.23	4680.2	6196	4877.44	3834.68	4267.5	3483.39	4432.39
Atxn1	865.373	1001.41	1356.7	1032.49	1420.03	1177.5	712.842	1213.03
Atxn10	3350.94	2061.96	2422.75	1363.64	1033.3	1613.69	1243.08	1084.77
Atxn1l	2352.14	2411.45	2886.09	2512.03	2243.04	2165.48	1907.1	1989.82
Atxn2	1833.67	1985.38	2382.48	2157.68	1747.54	2377.27	2251.61	2067.4
Atxn2l	9953.69	9037.33	10262.9	11316.3	11743.3	10383.7	12334.9	11404.7
Atxn3	1439.75	1532.16	1378.81	1313.28	1451.45	1195.94	1192.88	1168.94
Atxn7	1559.2	1802.06	1735.04	1731.93	1382.56	1551.58	1288.64	1461.32
Atxn7l1	1429.58	1500.97	1918.43	1762.41	1892.57	2079.67	2498.37	2066.94
Atxn7l2	313.872	374.712	252.514	413.086	326.304	279.292	280.877	283.198
Atxn7l3	3112.04	2910.96	3402.36	2459.05	1931.24	2003.24	2625.21	1736.6
Atxn7l3b	1744.72	1653.5	1896.73	1630.38	1080.43	1158.76	1120.65	1227.25
AU019823	904.765	639.807	914.248	604.892	766.211	502.273	695.26	644.692
AU020206	2334.35	5911.7	2500.45	2301.88	864.103	3328.89	1076.8	812.716
AU022252	503.212	538.561	550.498	389.041	315.428	439.914	379.906	315.817
AU040320	3310.27	2693.22	2114.44	2528.08	2716.79	2625.79	2249.16	2413.33
AU041133	91.4931	74.3995	105.115	58.0041	35.0475	56.3715	30.9122	13.7528
Auh	876.809	647.22	493.755	757.97	936.615	700.644	584.286	888.143
Aunip	114.366	54.2128	53.6055	58.4875	30.2134	6.68375	15.1698	30.0819
Aup1	5254.5	4662.78	4478.07	4773.43	4656.49	4650.43	5232.46	4628.84
Aurka	611.225	583.339	589.781	531.801	247.75	341.663	393.87	403.409
Aurkaip1	1596.05	1416.43	1385.01	1351.52	1102.18	1138.31	1395.6	1244.2
Aurkb	1461.35	1142.09	934.418	1252.62	380.689	379.375	576.891	805.631
AV356131	20.3318	18.058	9.60197	23.7301	32.6304	15.7638	4.86451	8.49444
Aven	393.929	222.465	331.158	333.333	189.74	151.997	243.869	297.532
Avil	30.4977	8.52601	6.78027	7.68453	8.45974	8.49323	6.68646	1.30774
Avl9	1824.78	1704.25	1741.7	1538.1	1617.02	1282.05	947.748	1192.79
Avpi1	2826.12	664.554	1254.69	664.805	873.771	485.2	574.586	485.683
AW011738	123.262	70.4147	104.498	196.599	229.622	159.898	256.676	154.27
AW046200	29.227	22.5797	8.49241	6.66951	15.711	22.4095	6.05642	5.89461
AW112010	906.036	1834.43	1000.65	533.54	906.401	1064.4	743.272	433.714
AW146154	99.1176	78.9213	67.2343	43.5777	67.678	63.5659	33.9547	39.2205
AW209491	257.96	273.758	304.023	209.044	190.949	166.615	182.685	102.671
AW549877	2483.02	2598.02	2217.27	1710.56	1960.24	1943.34	976.882	1406.58
AW554918	362.16	311.846	239.658	262.401	235.664	298.083	163.274	307.315
Axdnd1	106.742	26.769	60.8927	30.9554	15.711	42.4444	7.90349	15.6811
Axin1	2932.86	2560.06	2785.82	2934.95	1822.47	2159.66	2323.68	2121.08
Axin2	254.148	512.484	1027.46	419.844	80.9718	595.052	313.632	201.459
Axl	25535.5	27775.7	36622.4	23059.7	14259.5	24334	19841.6	13452.3
Azi2	2570.7	2019.01	3011.37	2377.25	2374.77	1740.23	2565.21	2117.98
Azin1	5067.7	3232.99	5832.48	4250.85	2114.94	2063.28	2406.37	3307.95
Azin2	52.1003	109.714	23.1693	34.1694	39.8817	65.3971	10.316	35.9257
B130046B21Rik	87.6809	110.525	120.792	134.68	82.1804	61.8163	76.4609	96.761
B230118H07Rik	331.663	331.428	200.668	149.356	158.318	299.344	121.354	157.038
B230206L02Rik	113.096	50.3352	64.4058	22.111	39.8817	12.1013	9.10975	13.7411
B230216N24Rik	13.9781	35.8418	25.3543	20.4114	48.3414	38.7492	32.1722	40.536
B230217C12Rik	57.1832	54.3491	47.496	17.0364	3.6256	64.8756	45.4878	9.8061
B230217O12Rik	55.9125	46.7804	23.1625	15.4898	16.9195	15.1443	18.2159	7.85035
B230219D22Rik	2441.09	2554.27	2526.2	2027.12	1536.05	1971.56	1262.52	1553.47
B230303O12Rik	74.9735	68.8231	107.218	72.8013	76.1377	98.8486	70.9412	91.5418
B230307C23Rik	118.179	110.681	145.796	89.3302	70.095	70.2496	115.849	66.0624
B230354K17Rik	125.803	216.947	167.781	119.698	87.0145	136.989	64.935	103.398
B2m	102066	87898.8	100009	78594.5	152211	116899	142192	125921
B330016D10Rik	27.9562	41.6826	23.1967	66.8727	26.5878	39.3687	19.4186	24.2069
B3galnt1	214.755	802.582	242.987	291.398	209.077	486.52	186.927	182.451
B3galnt2	771.338	592.343	898.659	522.844	430.238	393.736	527.158	402.14
B3galt4	230.004	356.243	238.556	269.368	131.73	283.52	233.574	285.731
B3galt6	193.152	209.359	278.56	199.797	124.479	176.216	321.518	217.073
B3gat2	77.515	38.1959	52.0026	39.7354	55.5926	38.7819	37.6166	31.4014
B3gat3	2319.1	1700.3	1509.47	1658.13	1791.05	1772.36	1619.22	1476.34
B3glct	531.168	636.312	368.354	557.794	605.476	689.363	458.128	620.54
B3gnt2	82.598	53.2069	71.1997	92.7857	99.0999	72.1952	132.941	54.2497
B3gnt3	859.019	1534.44	1039.4	938.571	576.471	1519.91	876.703	737.589
B3gnt6	20.3318	2.9983	1.70531	8.24032	6.04267	6.67831	2.42687	5.88287
B3gnt7	92.7639	477.189	623.937	157.733	13.2939	182.27	91.645	61.4755
B3gnt8	218.567	996.062	164.411	288.611	84.5974	386.411	41.8941	57.521
B3gnt9	552.771	236.499	363.122	138.893	66.4694	192.73	60.1064	26.1509
B3gntl1	374.868	476.935	441.773	364.369	224.788	331.485	276.753	267.388
B4galnt1	1721.85	2576.24	2268.16	2839.23	1814.01	2294.76	2537.68	2385.58
B4galt1	6865.8	9637.95	9466.57	6604.27	4458.29	9045.13	5713.65	4540.36
B4galt2	316.414	57.3669	217.469	89.4751	29.0048	53.9371	47.9541	18.3045
B4galt3	489.234	662.377	636.743	515.199	390.357	514.44	429.6	441.313
B4galt4	759.901	245.514	669.603	217.993	68.8865	127.105	56.3979	41.1879
B4galt5	6620.54	5918.48	13752.7	7100.53	3874.56	3941.17	9971.44	6366.11
B4galt6	1430.85	3200.1	2607.08	2227.65	1023.63	2605.23	2412.26	2550.18
B4galt7	1061.07	1423.46	1264.27	1206.92	836.306	827.113	1017.74	867.684
B4gat1	865.373	1008.84	532.861	708.842	438.698	679.783	363.433	572.7
B630019K06Rik	5.08295	65.9027	23.1625	60.6785	24.1707	39.9664	33.9798	30.7339
B830042I05Rik	27.9562	41.2137	25.4363	23.1341	38.6731	73.3689	19.4186	15.0331
B930095G15Rik	88.9517	64.2234	145.207	46.9688	3.6256	33.348	20.5997	4.58296
B9d1	157.572	52.2496	68.9942	32.494	24.1707	30.2941	16.3832	13.7254
B9d2	670.95	488.86	506.392	639.046	634.481	528.209	555.121	708.1
Babam1	3126.02	2665.11	2391.8	2504.64	2566.93	2499.09	2454.71	2462.93
Babam2	1987.43	1611.54	1538.6	1640.51	1741.5	1979.39	2026.37	1928.04
Bace1	702.718	522.143	733.872	451.726	296.091	442.239	300.313	350.553
Bach1	5440.03	5994.24	5107.53	10126.9	6135.73	4352.24	3247.15	7383.17
Bach2	264.314	447.479	320.289	457.751	203.034	411.353	217.839	415.1
Bach2os	315.143	603.183	243.453	391.2	180.072	677.425	154.668	298.825
Bad	1434.66	759.504	813.928	786.823	742.04	676.865	827.031	736.215
Bag1	4575.93	3719.63	4133.98	3542.25	3183.28	3389.53	3845.22	3231.5
Bag2	153.759	125.809	96.1563	99.8742	42.2987	57.6051	29.1333	50.346
Bag3	3194.64	1510	2787.45	3668.47	2639.44	1664.2	2234.77	3118.32
Bag4	353.265	285.282	360.587	245.154	175.238	263.583	157.729	185.035
Bag5	843.77	794.174	725.112	783.093	754.126	665.345	731.681	827.152
Bag6	11469.7	8586.26	9181.84	10985	8825.93	8824.14	9078.98	8845.6
Bahcc1	411.719	343.958	530.601	523.52	238.081	470.653	293.62	453.024
Bahd1	1643.06	1561.47	1557.54	1417.02	924.529	997.732	1128.53	827.116
Baiap2	4005.37	6238.48	2923.3	9815.52	5312.72	9524.28	5153.48	12407
Baiap2l1	5456.55	1515.69	4197.09	1268.51	665.903	1092.69	562.505	457.717
Bak1	3734.7	4086.6	4333.77	4504.88	3271.5	4602.26	5225.85	4447.24
Bambi	209.672	286.239	134.414	396.114	271.92	367.126	173.554	313.768
Bambi-ps1	290.999	195.305	303.188	318.947	130.522	172.674	310.053	179.84
Banf1	3098.06	1746.02	2394.58	1769.33	1730.62	1564.73	2233.31	2081.34
Bank1	648.076	624.884	218.078	989.632	1594.06	1006.28	560.694	1613.77
Banp	928.909	554.49	657.248	608.75	548.675	348.178	430.255	466.188
Bap1	3068.83	2342.52	2603.23	2861.45	2450.91	2003.58	1943.28	2379.2
Bard1	210.943	264.91	252.616	269.054	50.7585	110.781	105.555	153.63
Basp1	1372.4	2467.22	2321.34	1619.87	1433.32	3399.04	2826.85	1517.36
Batf	367.243	256.394	401.796	429.018	407.276	233.909	572.814	456.975
Batf2	182.986	492.512	313.091	338.246	298.508	478.516	448.385	349.202
Batf3	116.908	150.371	40.0927	135.115	14.5024	18.7959	13.355	15.0253
Bax	1936.6	1401.51	1743.02	1589.48	1430.91	1268.21	2030.43	1274.27
Baz1a	2028.1	2293.3	3817.08	3688.84	1785.01	1850.19	3470.37	3116.87
Baz1b	5731.03	6541.33	8989.42	6678.94	3356.1	5486.36	5803.97	5078.68
Baz2a	4710.63	5744.6	5852.95	6189.82	5432.36	6200.55	4988.78	5708.74
Baz2b	2302.58	2889.67	3013.48	3802.06	4032.88	3355.97	2404.28	4429.41
Bbc3	1641.79	486.945	644.756	1233.96	1458.7	439.843	388.26	788.454
Bbip1	955.595	876.991	934.288	724.082	879.813	870.199	852.294	753.223
Bbof1	25.4148	45.6284	16.9507	12.1309	15.711	24.2679	1.20985	3.91931
Bbs1	198.235	194.583	139.632	161.64	73.7206	143.613	78.8842	126.203
Bbs10	36.8514	79.0868	42.3801	38.5353	21.7536	20.6054	21.2513	24.8314
Bbs12	80.0565	164.639	137.845	71.1581	13.2939	69.6791	45.4949	51.6577
Bbs2	317.684	273.534	221.468	213.933	215.119	252.639	182.635	241.339
Bbs4	177.903	212.279	219.975	165.273	148.65	170.853	171.642	146.49
Bbs5	71.1613	113.123	117.086	55.1528	35.0475	109.037	49.1424	60.8158
Bbs7	195.694	267.927	181.992	175.922	123.271	224.856	103.131	176.588
Bbs9	313.872	305.713	171.246	238.421	342.015	345.434	184.475	273.864
Bbx	1723.12	1412.31	1789.06	1593.44	1253.25	1434.08	907.709	1358.79
BC002059	180.445	261.628	220.893	198.105	180.072	199.387	183.197	221.648
BC002163	55.9125	56.9078	50.2495	56.9408	49.5499	53.9589	70.9628	54.2614
BC003331	1462.62	1489.56	1626.93	1357.9	1281.05	1351.47	1065.42	1227.33
BC003965	522.273	419.237	531.533	501.796	319.053	374.989	436.794	401.543
BC004004	2181.86	2290.43	1931.92	1829.82	2127.02	1965.22	2028.71	2209.3
BC005537	11957.6	14396	12708.9	12225.2	8842.85	9293.97	8799.7	10035.2
BC005561	199.506	225.259	427.657	185.419	204.242	203.049	211.206	239.446
BC005624	1718.04	1431.78	1161.33	1372.62	1705.24	1574.79	1422.85	1484.94
BC017158	587.081	826.352	546.915	648.856	458.035	709.061	408.417	586.504
BC017643	2916.34	3057.78	2773.3	3293.3	2280.51	2036.99	2106.6	2386.6
BC021767	27.9562	13.6335	5.08179	9.9077	6.04267	9.06373	10.9173	0.655827
BC022687	156.301	58.1391	78.0278	69.0556	9.66828	37.5592	24.8486	22.8913
BC023105	33.0392	29.1523	18.0944	6.62928	36.256	19.3937	4.86093	7.1867
BC024063	55.9125	61.3322	67.2206	30.9715	27.7963	33.9076	19.4222	7.19844
BC024978	213.484	293.456	335.028	187.714	225.996	210.233	206.853	163.55
BC028528	350.724	381.168	218.194	290.714	290.048	322.976	210.594	278.549
BC029722	1033.11	749.483	651.413	711.444	999.458	994.07	789.973	1006.84
BC030336	879.351	714.782	1412.8	446.981	409.693	487.064	417.455	329.558
BC030867	279.562	263.776	194.252	207.916	105.143	89.0456	110.405	132.734
BC031181	1695.16	1435.91	1514.6	1096.09	1011.54	1164.19	1462.08	1137.57
BC034090	13.9781	113.006	37.9009	41.3384	8.45974	116.291	34.5991	24.8627
BC035044	41.9344	62.8265	51.4546	194.102	24.1707	43.0258	11.5294	103.936
BC037034	2400.42	3331.29	2380.71	2684.72	1879.27	3014.26	2191.64	2525.1
BC043934	21.6025	46.7706	7.35554	29.2075	15.711	44.8734	4.24524	18.9838
BC048403	256.689	314.932	481.859	354.22	247.75	262.246	458.679	287.024
BC049352	132.157	208.647	156.371	222.447	167.986	181.726	97.1109	198.726
BC049715	13.9781	43.7431	23.7583	38.0922	36.256	47.813	28.496	35.2933
BC051142	8.89517	18.0677	3.37648	7.73281	18.128	34.0002	1.81836	23.5706
BC051226	113.096	87.5544	40.7089	61.2584	56.8011	84.8833	24.2795	83.0826
BC052040	487.963	322.696	273.252	267.072	256.209	312.152	141.382	207.892
BC055324	297.353	251.999	184.793	145.578	95.4743	135.81	93.4706	148.411
BC060293	22.8733	19.0152	11.8416	12.6786	19.3366	7.8683	10.9245	34.0012
BC064078	461.278	569.803	218.647	407.189	293.674	519.412	234.197	410.654
BC065397	26.6855	29.1134	42.3187	16.5531	9.66828	21.1923	3.6439	9.14636
BC106179	20.3318	75.5125	24.2721	39.7032	21.7536	63.0117	3.62955	5.8907
BC147527	101.659	135.263	178.568	124.224	19.3366	32.7176	35.2148	13.7176
Bcam	12636.2	2414.5	7772.1	6264.52	7223.41	1901.23	6832.32	7298.06
Bcap29	726.862	1075.86	1132.28	722.326	537.798	752.734	867.819	868.835
Bcap31	4373.88	3747.7	3736.86	3168.39	2518.59	2558.27	2918.28	3031.29
Bcar1	2481.75	876.434	1863.76	865.327	369.812	554.797	643.791	326.947
Bcar3	662.054	2322.48	1967.74	1427.86	234.456	1580.4	1233.65	758.466
Bcas2	1941.69	1727.7	1585.52	2047.98	1574.72	1532.45	1317.16	1842.47
Bcas3	1075.04	876.785	658.398	929.815	891.899	937.976	654.068	926.36
Bcat2	2225.06	1986.1	1307.12	1656.47	1508.25	1365.52	1372.44	1261.31
Bccip	1183.06	975.338	1313.3	842.636	812.136	791.211	1123.06	922.73
Bcdin3d	184.257	191.809	154.343	147.737	131.73	141.793	123.162	85.6394
Bckdha	629.015	325.217	280.888	424.548	461.66	407.289	219.07	298.126
Bckdhb	261.772	278.602	158.473	220.659	117.228	210.227	199.029	190.899
Bckdk	1756.16	1854.82	1456.37	1626.86	1333.01	1660.11	1301.09	1485.07
Bcl10	3427.18	1981.64	2507.83	2596.9	2531.88	1898.06	1780.03	2242.06
Bcl2	770.067	921.622	771.971	757.14	374.646	713.789	444.158	631.631
Bcl2a1a	137.24	138.72	548.736	188.101	95.4743	75.211	248.279	98.061
Bcl2a1b	913.661	1503.27	1020.97	1011.85	801.259	1304.6	840.325	902.501
Bcl2a1d	202.047	159.239	757.219	239.347	125.688	102.902	431.944	160.149
Bcl2l1	3650.83	4413.97	4549.59	2796.78	2012.21	4100.52	5516.01	2195.58
Bcl2l11	2565.62	3354.17	2542.23	3242.95	1810.39	2262.68	1101.77	3167.46
Bcl2l12	280.833	264.412	184.109	223.567	180.072	241.717	235.929	190.216
Bcl2l13	1781.57	1564.77	2505.11	1449.57	1016.38	967.52	1175.2	1134.6
Bcl2l14	26.6855	12.5594	3.39014	5.50964	39.8817	30.87	1.21344	0.651914
Bcl2l2	1312.67	1098.97	1314.56	643.016	622.396	828.123	615.882	428.158
Bcl3	817.085	922.308	3044.04	1242.39	1133.61	1114.87	2794.91	1840.71
Bcl6	1939.15	1658.65	1715.44	1966.75	2239.42	2076.99	1398.1	2183.2
Bcl7a	334.204	346.684	376.278	195.874	149.858	316.254	108.687	173.199
Bcl7b	1674.83	1285.04	1440.92	1603.28	1786.21	1563.46	1911.85	1752.51
Bcl7c	700.177	492.726	602.458	428.584	313.011	324.687	429.485	286.981
Bcl9	937.805	1214.57	1364.17	1125.57	954.743	1431.78	1121.8	1089.93
Bcl9l	1968.37	1873.49	2266.3	1728.69	693.699	1648.1	1203.02	986.559
Bclaf1	4347.19	3581.66	4925.76	3637.26	4911.49	3238.69	3308.09	4190.58
Bclaf3	324.038	296.943	566.207	263.343	187.323	229.654	220.273	245.91
Bco2	165.196	303.007	197.744	281.354	209.077	372.088	215.985	266.72
Bcor	1341.9	2286.79	2190.98	2493.63	1049.01	2375.75	2165.34	2182.36
Bcorl1	414.261	375.336	424.87	358.384	223.579	351.048	330.03	255.005
Bcr	1651.96	944.663	2416.48	929.292	524.504	688.776	715.388	420.327
Bcs1l	452.383	441.396	373.004	366.914	233.247	371.544	248.153	409.272
Bdh1	58.4539	15.5285	14.1153	1.10354	1.20853	9.705	17.5966	1.30774
Bdp1	1108.08	1191.88	2484.09	1778.53	1580.76	1310.98	1864.55	1698.77
BE692007	538.793	814.085	978.783	519.766	456.826	616.217	618.702	321.782
Becn1	2382.63	2447.63	2516.47	2459.26	1849.06	1907.95	2034.57	2018.33
Bend3	386.304	410.085	843.733	672.997	377.063	282.977	640.126	684.537
Bend4	625.203	477.775	401.618	564.697	375.854	265.267	253.573	429.606
Bend6	50.8295	91.5878	59.2557	133.601	157.11	171.549	66.7211	186.925
Best1	49.5588	66.4202	43.4828	59.5267	54.3841	73.9285	32.1794	40.5047
Bet1	809.46	719.109	496.233	514.7	734.789	548.766	398.022	441.411
Bet1l	1021.67	516.205	559.297	710.711	831.472	375.75	392.534	619.888
Bex2	35.5807	69.9751	54.2012	7.74086	7.25121	9.69411	3.02821	0.655827
Bex3	1400.35	421.434	868.827	458.315	300.925	393.85	188.068	288.296
Bfar	1777.76	1440.39	1388.81	1262.61	1359.6	1028.56	1037.44	1036.35
Bfsp1	80.0565	65.3754	20.3613	74.4285	84.5974	95.8437	30.966	101.422
Bgn	7306.74	2990.44	5878.32	2012.76	832.681	2500.08	1084.68	545.995
Bhlhb9	381.221	87.5057	350.985	114.285	35.0475	74.5915	43.716	32.0377
Bhlhe40	26486	14309.8	18936.3	39902.8	47808.4	23415.9	29053.1	51158
Bhlhe41	1856.55	3244.76	3130.64	3622.34	2222.5	2904.94	2807.02	2219.09
Bicc1	4771.62	1637.77	4647.89	1044.25	537.798	999.509	406.519	239.395
Bicd1	395.2	140.468	667.836	101.558	61.6353	116.367	78.8196	41.9338
Bicd2	3439.89	2890.18	3508.76	2809.23	2288.97	2634.76	2320.58	2363.71
Bicdl1	3347.12	1634.83	2713.31	929.662	356.518	642.86	337.951	226.895
Bicdl2	27.9562	23.6538	14.1153	5.54183	6.04267	25.4851	2.42687	7.19061
Bicra	1698.98	1857.91	1691	2655.19	2299.84	2375.99	2035.45	2599.18
Bicral	874.268	1102.56	1084.86	1280.31	762.586	1266.98	803.764	1038.62
Bid	521.003	1147.73	759.986	868.356	327.513	859.597	727.583	702.815
Bin1	5738.65	10801.8	6450.71	10359.3	4297.55	9488.66	6784.64	7206.85
Bin2	3065.02	6729.65	3635.97	6735.79	4293.92	8543.46	5105.42	7325.5
Bin3	1547.76	1527.58	1363.35	1712.8	2316.76	1660.05	1948.62	1991.57
Birc2	1326.65	1235.48	1590.85	1264.51	1209.74	871.351	792.875	1051.9
Birc3	3284.86	1895.79	3982.4	3145.41	5461.37	1857.08	3159.94	3114.13
Birc5	1165.27	1031.38	875.908	758.453	436.281	438.006	640.637	637.498
Birc6	4459.02	5601.66	7772.86	6267.93	3630.44	4194.71	4573.64	4593.18
Bivm	420.614	513.325	354.361	363.217	225.996	370.685	214.156	272.65
Blcap	886.975	897.734	1025.66	751.501	766.211	893.336	1186.75	892.496
Blk	31.7684	25.617	38.4284	58.0605	3.6256	4.86339	15.1698	20.268
Blm	392.658	391.842	355.478	274.596	166.778	209.07	174.681	234.698
Blmh	1989.98	1694.84	1823.06	1418.22	981.33	1116.82	1274.08	1153.58
Blnk	1864.17	3036.77	1096.76	2055.29	1319.72	2557.42	699.767	1849.12
Bloc1s1	456.195	304.433	282.443	226.201	183.697	215.091	171.653	152.986
Bloc1s2	470.173	367.993	429.26	315.362	194.574	165.305	272.422	251.762
Bloc1s2-ps	30.4977	25.1189	42.9554	38.6158	41.0902	21.79	23.0445	39.2557
Bloc1s3	465.09	408.894	240.049	462.479	458.035	390.204	239.072	326.912
Bloc1s4	412.99	227.319	370.121	322.821	320.262	224.916	333.842	270.777
Bloc1s5	435.863	432.275	375.421	347.373	233.247	304.658	362.789	324.249
Bloc1s6	916.202	1024.13	958.874	685.498	768.628	806.121	681.411	746.154
Blvra	1880.69	1979.34	1398.35	1542.34	1317.3	1428.77	1182.6	1365.13
Blvrb	3305.19	4147.13	1917.85	3401.4	4750.75	4382.64	3330.48	4025.43
Blzf1	656.972	411.12	638.88	370.459	638.106	385.966	515.74	380.568
Bmf	1043.28	792.993	639.29	406.972	261.044	446.434	77.5811	132.125
Bmi1	1326.65	1142.72	2014.67	986.764	786.756	1086.14	1164.99	1039.03
Bmp1	371.055	233.131	372.34	266.5	169.195	210.716	223.874	198.132
Bmp2	1388.92	769.688	578.186	2604.41	2408.61	1434.01	1857.63	3110.42
Bmp2k	2033.18	3676.76	3678.61	2550.7	1855.1	2920.02	2340	1995.58
Bmp4	1082.67	255.711	871.21	230.019	109.977	200.555	102.584	53.59
Bmp6	493.046	170.05	314.385	186.546	333.556	260.42	388.246	164.088
Bmper	166.467	42.7859	62.132	11.0515	2.41707	5.45566	9.10975	3.93105
Bmpr1a	1559.2	507.035	1764.38	601.452	721.495	737.345	851.221	815.523
Bmpr2	2105.61	3159.91	3721.21	2606.76	1982	2773.55	2115.61	2240.17
Bms1	1884.5	2029.37	2836.95	2057.05	1588.01	1594.64	2649.93	1872.83
Bmt2	778.962	844.195	887.565	654.261	843.557	562.345	450.855	519.77
Bmx	66.0784	51.2437	21.4572	131.933	131.73	66.7069	47.9469	176.6
Bmyc	108.013	204.652	45.1472	173.699	142.607	345.358	55.8361	185.067
Bnc1	833.604	700.982	1494.43	440.585	56.8011	407.647	124.372	54.328
Bnc2	776.421	358.617	533.265	185.781	82.1804	243.488	86.215	43.1319
Bnip1	787.858	599.992	727.044	659.634	468.912	405.142	563.085	573.454
Bnip2	3209.88	3670.83	4196.38	3321.21	2482.33	2982.26	2945.07	2602.95
Bnip3	383.763	1291.15	628.921	241.812	314.219	1004.82	308.152	175.218
Bnip3l	3368.73	2885.95	2200.16	2560.5	2898.07	2726.95	1599.43	2321.41
Bnip3l-ps	246.523	235.914	179.452	242.843	285.214	267.849	116.515	166.052
Bnipl	6.35369	57.1916	9.58149	8.82026	2.41707	28.5227	7.29139	2.61157
Boc	91.4931	49.3682	95.383	98.8029	10.8768	116.28	43.6407	26.7989
Bod1	928.909	486.282	694.225	468.77	426.613	427.182	485.447	385.112
Bod1l	1590.96	1977.22	2469.59	1792.48	1375.31	2007.84	1611.02	1743.86
Bok	1394	393.865	1268.43	285.019	124.479	207.282	146.783	49.6472
Bola1	453.653	316.612	226.023	264.478	166.778	257.035	206.832	151.034
Bola2	1014.05	882.606	917.317	822.828	623.604	664.019	797.729	623.53
Bola3	495.588	350.97	441.902	350.675	451.992	527.731	583.703	521.152
Bop1	2322.91	1595.39	3597.52	2442	1158.99	1239.56	3551.81	1733.41
Bora	245.252	426.063	435.438	394.623	124.479	259.986	281.496	334.774
Borcs5	369.785	357.66	320.405	393.456	155.901	260.062	255.481	256.227
Borcs6	817.085	712.264	479.694	713.321	489.457	528.889	455.096	402.113
Borcs7	390.117	342.767	303.914	275.981	195.783	356.34	210.569	262.239
Borcs8	904.765	586.856	534.045	561.129	623.604	672.485	562.391	681.411
Bpgm	227.462	345.822	251.034	244.841	116.019	324.188	175.354	245.847
Bphl	426.968	419.198	227.194	289.103	205.451	287.128	144.413	209.258
Bpnt1	759.901	756.643	912.885	680.931	465.286	596.633	761.409	615.899
Bptf	2643.14	3651.23	4469.65	4177.66	3004.42	3366.72	3320.72	3898.36
Braf	1191.95	1855.52	1918.35	1647.85	1559.01	1866.56	1548.14	1596.8
Brap	2402.97	2067.84	2090.7	2255.29	1794.67	1800.58	1697.64	1914.06
Brat1	733.216	1110.03	938.267	855.878	400.025	719.07	882.745	582.526
Brca1	947.971	533.932	464.415	468.279	236.873	246.064	165.121	341.972
Brca2	573.103	576.219	461.134	509.778	263.461	384.819	210.551	328.251
Brcc3	687.469	766.289	1113.1	555.224	638.106	734.687	674.757	625.041
Brd1	3687.68	3320.76	4430.2	4517.21	3009.25	2852.59	3331.27	3271.65
Brd2	12745.5	8996.77	9928.31	9904.13	11547.6	8172.84	7770.58	9851.59
Brd3	1110.63	1154.95	1273.5	981.504	731.164	1034.71	769.935	725.757
Brd3os	96.5761	78.4232	79.1373	93.1484	16.9195	51.47	29.7454	17.6447
Brd4	5082.95	4756.85	6025.69	7012.13	5780.42	4996.49	6085.52	6238.6
Brd7	2108.15	2066.86	2459.47	2058.27	1926.4	2070.59	2107.7	2156.61
Brd8	2428.38	2264.35	2161.65	2257.56	2033.96	2047.46	1609.75	1916.32
Brd9	1524.89	1667.93	1477.85	1792.83	1399.48	1438.28	1394.33	1686.31
Brdt	30.4977	41.6436	16.9712	19.3079	24.1707	20.5945	3.6439	12.4372
Brf1	1471.51	1742	1488.26	1677.08	894.316	1311.06	1179.75	1208.31
Brf2	329.121	251.275	306.736	210.623	180.072	161.73	141.385	149.691
Bri3	4061.28	2703.26	2112.54	2691.53	2540.34	2348.16	1915.01	2454.24
Bri3bp	555.313	391.744	692.108	226.113	119.645	212.82	226.927	147.739
Brip1	434.592	334.905	319.905	383.951	160.735	249.618	217.875	300.089
Brip1os	2305.12	2422.07	2093.84	1902.56	1455.08	1762.19	1336.74	1743.26
Brix1	923.827	632.619	1382.65	752.629	676.78	488.966	1050.83	857.858
Brk1	5789.48	4932.92	4700.51	4369.51	3542.22	4095.75	4042.38	3848.48
Brms1	1984.89	1600.75	1793.66	1557.69	1528.8	1638.03	1947.5	1528.73
Brms1l	472.715	498.479	461.654	311.157	178.863	298.517	238.99	254.338
Brox	2420.76	2889.53	2926.56	2156.26	1672.61	2021.25	1922.08	1577.1
Brpf1	3652.1	3839.32	5075.67	5046.63	3782.71	3608	5158.1	4044.7
Brpf3	3967.24	3001.61	4054.54	3000.66	2598.35	2537.61	2255.21	1957.14
Brwd1	1244.05	1786.89	2088.6	1604.83	1206.12	1256.45	1473.24	1391.4
Brwd3	565.478	718.767	1036.85	796.054	634.481	601.594	532.516	710.673
Bscl2	3601.27	3515.26	2215.42	3373.7	2998.38	3478.57	2958.78	3000.72
Bsdc1	2584.68	1438.41	1588.67	1856.31	2449.7	1495.69	1367.65	1802.74
Bsg	16190.5	15750.5	12963.7	12607.3	22772.4	19620.6	20584.9	19068.1
Bspry	20.3318	15.0791	7.32822	16.545	12.0853	3.6244	8.48689	22.2433
Bst1	4946.98	7936.51	8968.84	6943.54	9348.02	9257.36	16766.1	7529.72
Bst2	9775.79	8481.28	11695.3	5919.04	4996.08	5168.06	7895.14	4237.71
Btaf1	1921.36	2230.84	3394.18	2567.43	1420.03	1717.57	1882.01	2175.49
Btbd1	1449.91	1281.76	1408.36	891.441	900.359	1091.33	1049.12	974.278
Btbd10	687.469	713.064	847.5	657.282	395.191	470.104	711.225	683.909
Btbd17	102.93	34.1041	89.9513	34.7494	1.20853	9.705	7.2878	7.19061
Btbd19	388.846	735.057	606.391	679.498	344.432	713.251	712.169	486.409
Btbd2	1622.73	1452.03	977.628	1273.91	1044.17	1377.36	663.851	1144.91
Btbd3	254.148	363.168	251.145	375.179	161.944	294.682	179.599	242.494
Btbd6	397.741	412.682	267.725	353.929	192.157	311.369	166.774	252.425
Btbd7	2120.86	1822.03	2373.58	2001.79	1786.21	1535.41	1532.79	1606.47
Btbd8	153.759	207.855	197.258	98.0942	71.3036	164.137	65.5364	78.4996
Btbd9	2209.81	1657.55	1874.79	1819.57	1364.44	1297.03	1412.58	1383.51
Btc	20.3318	28.7321	71.2885	26.9844	9.66828	13.3076	7.90349	0.651914
Btd	814.543	670.66	618.69	585.584	715.453	749.8	595.204	664.906
Btf3	5117.26	3973.27	4621.57	3569.09	3792.38	3124.88	3661.5	3692.82
Btf3l4	444.758	436.024	561.762	360.205	284.006	345.385	313.124	361.639
Btg1	28257.4	14098.4	12212.5	22845.7	25252.3	13475.9	12671.2	16095.1
Btg2	24161.8	15422.3	15156.6	15645.6	16999.3	15010.4	8252.25	11083.3
Btg3	391.387	193.548	343.034	242.239	184.906	129.045	186.239	286.426
Btk	1759.97	2821.63	2494.04	2716.69	1691.95	2375.2	2690.44	2789.4
Btla	13.9781	29.6212	49.1262	24.302	53.1755	32.1145	32.1364	5.23096
Btrc	646.806	656.341	691.101	547.218	431.447	644.745	508.924	511.986
Bub1	653.159	745.341	804.017	621.018	304.551	306.082	451.409	471.47
Bub1b	1118.25	1386.75	1242.09	1232.68	474.954	639.947	615.198	861.699
Bub3	2833.75	2754.96	3162.57	2550.37	2076.26	2349.75	3196.45	2727.54
Bud13	532.439	398.132	465.997	474.892	546.258	376.293	480.586	469.978
Bud23	1118.25	803.412	1122.2	874.776	684.031	814.398	937.203	875.015
Bud31	1671.02	1109.58	1525.39	976.8	1128.77	928.189	1160	925.342
Bysl	932.722	827.545	1914.17	1264.25	455.618	762.759	2430.61	923.194
Bzw1	8314.44	7011.51	10363.1	6081.08	4987.62	5037.17	6736.52	5271.59
Bzw2	753.548	562.528	711.162	1020.71	1079.22	633.763	908.922	1433.37
C030005K06Rik	22.8733	64.7799	51.9479	26.4688	39.8817	36.3692	21.8526	33.3063
C030006K11Rik	335.475	275.262	259.26	277.012	213.911	233.718	222.696	230.053
C030015A19Rik	73.7028	27.1989	51.907	31.5031	14.5024	19.9805	14.5756	18.9251
C030034I22Rik	25.4148	28.7614	32.2848	28.7161	7.25121	15.1607	21.2334	15.7007
C030037D09Rik	36.8514	48.7046	46.3933	4.98604	21.7536	40.0263	12.1487	26.1313
C130013H08Rik	30.4977	34.0748	20.3067	33.6619	36.256	24.8384	15.789	43.8465
C130026I21Rik	217.296	292.45	182.492	236.036	911.235	508.946	513.291	603.34
C130036L24Rik	27.9562	12.5302	14.7452	12.0987	10.8768	4.86883	4.85734	11.7736
C130050O18Rik	310.06	1482.57	1059.38	1448.98	385.523	1305.57	1306.86	1046.69
C130083M11Rik	12.7074	19.6983	29.4017	13.2505	9.66828	23.6103	7.89631	21.5758
C1d	810.731	1163.74	1164.09	777.825	647.775	707.773	877.344	727.736
C1galt1	1876.88	1993.66	2616.57	1348.47	1288.3	1585.61	1359.69	1013.62
C1galt1c1	749.735	694.263	710.696	535.627	791.59	714.272	729.319	609.325
C1qa	115325	130144	92146.1	127489	175778	172688	145852	152485
C1qb	133612	141085	102968	143835	203011	170792	164658	173951
C1qbp	1500.74	1209.53	1698.97	1211.29	756.543	910.149	1337.74	1084.1
C1qc	118785	143491	95540	145774	209205	189368	161636	188710
C1qtnf1	3326.79	669.331	2629.05	1071.02	276.755	401.621	270.597	217.768
C1qtnf12	1233.89	486.282	736.243	442.092	211.494	304.778	205.021	151.12
C1qtnf6	1115.71	692.096	749.543	916.919	363.769	672.382	288.777	530.872
C1ra	1899.75	1437.41	1944.05	1477.75	3462.45	1999.22	2637.48	1919.94
C1rl	641.723	880.039	777.307	710.727	914.861	978.48	1112.77	877.458
C1s1	4905.05	1324.24	6346.49	1021.09	523.296	1538.58	902.142	313.909
C2	529.898	185.695	327.679	173.352	142.607	229.447	175.318	54.3006
C230037L18Rik	26.6855	51.234	9.04036	10.4715	35.0475	38.7764	9.0954	34.0286
C230062I16Rik	226.191	200.648	153.625	116.419	163.152	242.364	154.053	145.14
C230096K16Rik	26.6855	73.4714	44.6675	43.0138	60.4267	41.8249	33.3713	65.4183
C2cd2	743.382	709.264	604.308	756.213	453.201	546.598	599.506	569.468
C2cd2l	2397.88	2604.45	1293.18	2628.23	3190.53	2765.48	2227.41	2600.34
C2cd3	1875.61	1435.53	1472.81	1604.48	1706.45	1339.38	839.691	1235.62
C2cd5	831.063	1298.73	1038.81	1348.7	738.415	902.579	1097.7	1428.88
C3	42372.8	17362.2	71876.2	19789.2	33753.2	24908.8	43722.8	22709.4
C330007P06Rik	1151.29	1409.16	1343.6	1006.48	900.359	1176.06	917.974	1020.74
C330011M18Rik	40.6636	26.6132	15.1839	17.0847	9.66828	18.8232	9.08463	6.5387
C330013E15Rik	29.227	23.5759	7.35554	31.8899	12.0853	30.2723	16.9845	28.1223
C330018D20Rik	169.008	294.121	277.005	195.286	160.735	188.454	218.451	176.541
C330027C09Rik	650.618	592.186	778.895	513.918	211.494	297.876	371.301	456.35
C3ar1	13313.5	18952.4	16547.7	15150.4	15706.1	16938.4	14116.8	15302.6
C430042M11Rik	1.27074	25.1481	34.422	9.91575	12.0853	23.6376	10.9281	7.84253
C430049B03Rik	334.204	140.888	293.621	76.0797	50.7585	38.1569	46.7227	22.212
C4a	230.004	251.157	172.533	166.674	381.897	275.586	684.757	350.38
C4b	48804	66131.4	41098.9	82398	242230	154447	173697	162678
C530008M17Rik	20.3318	14.0732	14.6564	51.7536	154.692	22.9963	121.927	122.26
C5ar1	7906.53	10535.4	16442.6	11206.5	9229.58	11751.8	18899.9	10920.7
C5ar2	179.174	366.001	225.379	284.56	252.584	248.363	283.901	379.971
C6	40.6636	112.81	12.9785	7.71672	30.2134	84.8779	4.24165	17.0006
C630043F03Rik	24.144	19.523	13.6152	11.0998	4.83414	5.45021	6.65776	11.7657
C730034F03Rik	27.9562	9.04358	6.78027	6.62928	7.25121	10.8732	10.3017	9.82566
C77080	2657.11	1105.73	1629.75	764.116	373.437	750.614	339.78	196.766
C87436	676.033	563.649	382.147	463.446	402.442	411.244	276.044	383.191
C8g	104.201	130.673	83.6029	109.282	67.678	101.761	66.1341	101.324
C920006O11Rik	40.6636	92.9652	62.1593	41.9908	24.1707	47.8293	34.574	45.1386
C920009B18Rik	476.527	581.893	846.643	453.586	392.774	513.288	632.194	459.669
C920021L13Rik	24.144	32.2285	35.0178	12.6223	26.5878	17.5406	10.3232	13.7215
CAAA01118383	1409.25	811.869	1019.79	1124.18	1186.78	981.561	1313.83	1201.91
CAAA01147332	1207.2	679.127	476.756	1188.65	1610.98	1083.33	1506.53	1473.93
Caap1	133.427	226.187	192.594	179.828	151.067	167.881	152.89	175.917
Cab39	6165.62	5615	6415.9	5119.6	4278.21	4986.28	4448.47	4759.95
Cab39l	1846.38	1413.17	1550.91	1397.14	1411.57	1418.03	1618.04	1494.22
Cabcoco1	17.7903	13.0478	26.5117	20.4517	12.0853	21.8226	5.44791	16.9967
Cabin1	3029.44	3995.75	4406.52	4284.14	2285.34	3763.29	3351.15	3418.82
Cables1	505.754	314.405	418.508	368.453	154.692	195.089	82.485	187.054
Cables2	878.08	720.605	1051.68	758.461	525.713	533.274	709.958	544.652
Cabp1	165.196	15.5577	102.293	43.0299	2.41707	2.43442	13.9312	5.87896
Cabyr	27.9562	84.3321	63.8168	67.3641	138.982	140.554	134.065	91.5575
Cacfd1	1377.48	1127.28	987.687	933.875	1129.98	896.2	672.921	920.044
Cachd1	85.1394	36.2133	72.3639	25.8406	25.3792	34.587	21.2369	15.7203
Cacna1a	10.1659	63.7545	15.2385	160.085	547.466	418.673	429.621	664.964
Cacna1d	688.74	1551.71	871.663	737.735	781.922	1840.9	719.565	664.968
Cacna1f	91.4931	75.4249	98.8824	157.629	80.9718	30.2397	74.0017	127.53
Cacna2d1	96.5761	33.1858	67.2616	38.648	41.0902	59.371	33.9727	45.7592
Cacnb1	269.396	216.791	225.4	127.366	85.806	137.434	80.0295	44.5101
Cacnb2	78.7858	6.59207	58.7897	20.9914	13.2939	45.4493	27.2934	4.58296
Cacnb3	4714.44	1635.88	2834.18	1112.62	574.054	582.103	356.121	285.076
Cacnb4	35.5807	25.6949	27.6622	76.708	83.3889	21.2086	40.0363	183.115
Cactin	1533.78	1233.77	1571.15	1490.64	983.747	905.106	1092.62	1082.77
Cacul1	2955.74	3416.05	3665.28	2923.52	2547.59	2367.19	2729.96	2649.4
Cacybp	1665.94	1333.39	2032.35	1299.32	1184.36	1080.37	1758.85	1368.52
Cad	1812.07	1922.7	2618.19	2106.49	883.439	1123.72	2076.21	1465.72
Cadm1	997.529	1576.7	933.965	611.73	256.209	832.047	249.399	187.011
Cadm4	1734.56	393.746	1908.41	341.581	188.531	189.019	176.525	69.2907
Cadps2	41.9344	56.2149	30.5112	117.426	375.854	172.06	381.639	441.396
Cage1	40.6636	16.0656	8.43779	8.28056	27.7963	32.1308	7.28421	5.8907
Calcoco1	5324.39	3083.32	2741.24	2503.52	3585.72	3372.1	1195.27	2060.98
Calcrl	318.955	645.763	692.718	1114.53	571.637	643.252	653.405	1003.04
Cald1	8840.52	5533.86	9838.65	3207.32	4463.12	4382.57	6288.51	4380.06
Calhm2	381.221	789.808	509.048	931.386	366.186	732.525	421.725	659.718
Calm1	22663.6	27022.2	25635.3	24568.5	19517.8	23016.3	24487.2	25343.3
Calm2	9988	9956.54	8179.75	6966.15	6969.62	7894.9	6586.55	7738.84
Calm3	6222.8	5851.17	5146.97	4446.53	3904.78	5197.41	4726.43	4215.65
Calml4	1136.04	831.87	455.833	1173.73	1884.11	1127.5	1005.49	1851.04
Calr	43646	34762.4	31407.5	32197.7	51793	39051.6	46162.2	47647.7
Calr3	66.0784	47.7181	14.7384	29.2719	38.6731	33.8913	25.4786	37.2843
Calr-ps	73.7028	38.2836	40.6953	44.1415	48.3414	36.4291	38.8587	49.7176
Calu	9550.87	7184.41	9326.78	6468.24	7384.15	6321.61	8463.39	7796.5
Camk1	7809.96	9952.89	6549.75	8620.52	6639.69	9313.39	6386.02	7814.7
Camk1d	3610.17	4271.32	2017.41	4408.57	3694.49	3636.39	1843.95	3504.1
Camk2a	41.9344	17.5696	9.62928	34.1292	53.1755	30.9245	56.4302	43.7839
Camk2b	69.8906	138.905	55.927	61.8142	25.3792	129.115	10.3232	75.8607
Camk2d	2071.3	3021.54	2619.22	2234.99	1955.41	2456.15	3007.39	2030.49
Camk2g	1130.96	1486.22	1384.35	1479.64	647.775	1289.65	997.975	1181.51
Camk2n1	468.902	561.58	594.397	318.931	164.361	590.211	421.138	181.819
Camk2n2	128.345	17.5988	62.6868	35.2247	21.7536	24.8657	33.3498	26.8224
Camkk1	242.711	612.941	420.295	253.218	97.8913	361.176	293.058	177.154
Camkk2	3850.34	4645.29	8358.04	5844.34	3612.31	4666.9	8006.91	4537.9
Camkmt	113.096	113.679	84.7193	99.8018	130.522	123.671	118.942	142.559
Caml	795.482	563.759	648.469	599.672	624.813	528.28	542.907	643.514
Camsap1	892.058	1040.49	1435.53	953.698	671.945	1039.49	937.991	740.739
Camsap2	2076.39	1812.49	2380.22	2293.14	2139.11	1926.34	1931.15	1852.61
Camsap3	129.615	63.7447	111.724	68.9108	21.7536	60.0286	31.5386	9.1581
Camta1	705.26	645.666	739.077	352.633	253.792	439.881	262.765	207.251
Camta2	3187.01	4785.94	4499.34	4380.22	2941.57	4290.84	4534.09	3423.83
Cand1	2765.13	2287.39	3345.2	2689.7	1639.98	1712.71	2387.56	2026.79
Cand2	395.2	41.3403	407.905	138.989	31.4219	117.596	78.2972	17.6525
Cant1	3395.41	3518.89	2644.71	3093.51	2716.79	2696.58	2458.21	2404.13
Canx	16614.9	17420.8	18496.4	13929.4	15509.1	14910.7	15170.8	15153.3
Cap1	15886.8	21199.6	19258	17952.4	15711	18820.5	17276.8	17041.3
Capg	18232.5	17636.9	19301.1	19378.5	13586.4	12821.4	18923.7	14595.6
Capn1	3090.43	3108.1	2633.4	2798.75	2601.98	2987.55	2463.07	2295.7
Capn10	451.112	460.879	478.002	432.37	182.489	270.071	229.912	271.998
Capn15	998.8	1034.44	1113.12	1106.2	661.069	735.513	1000.29	795.114
Capn2	5326.93	5061.28	5144.39	5288.61	2786.88	3865.31	3597.93	3885.71
Capn5	1317.76	2080.68	1185.29	2711.14	2530.67	3297.01	2429.82	3561.78
Capn7	1953.12	2128.61	2522.22	1854.07	1531.21	1866.98	1899	1941.37
Capns1	20151.4	15262.4	15721	14549.1	16907.4	16067	18918.9	16418.7
Capns2	2.54148	29.2205	63.8442	47.4843	9.66828	32.6958	49.7402	29.4418
Caprin1	10990.6	11840.1	15602.5	11157.3	9699.7	11016	13826.7	11478.4
Caprin2	575.644	423.476	518.821	202.407	111.185	297.371	119.493	128.728
Capza1	3277.23	3654.17	4544.29	3466.91	2412.24	2623.88	3323.09	2845.4
Capza2	9076.88	11791.9	14633.7	9427.16	6930.95	8026.47	8858.89	8087.84
Capzb	18349.5	16910.7	15047.8	17671.5	16428.8	16346.4	17405.9	18115.5
Car11	118.179	141.162	33.4149	23.7542	18.128	66.647	26.7028	19.6318
Car12	50.8295	56.3513	16.3959	9.37605	13.2939	16.9974	126.817	26.1509
Car13	357.077	466.963	721.449	375.477	437.49	458.134	670.988	388.988
Car5b	182.986	225.269	298.291	346.93	155.901	243.379	276.07	296.916
Car6	44.4758	82.9352	67.7549	264.817	525.713	433.784	804.48	831.13
Car7	54.6417	36.7406	25.9979	32.5986	15.711	21.2195	19.4114	28.7585
Car9	1045.82	1723.68	404.433	291.189	138.982	708.219	137.745	80.4202
Card10	1354.61	445.782	786.704	580.912	250.167	241.163	179.03	247.151
Card11	106.742	233.96	153.72	90.9654	56.8011	109.624	58.2127	42.4996
Card19	3603.81	4140.58	3015.48	4577.6	4616.6	6073.31	6262.78	5495.78
Card6	321.497	278.505	201.08	234.627	257.418	194.474	88.5307	99.4
Card9	2588.49	3790.44	3214.98	4402.3	2550.01	3469.22	4114.53	3731.96
Carf	130.886	276.121	219.558	121.856	138.982	161.708	120.703	141.86
Carhsp1	5332.02	3446.42	5531.42	3855.08	2768.75	2609.72	4756.28	3088.36
Carm1	1134.77	1272.09	1916.85	1612.22	1154.15	1262.1	2169.77	1761.4
Carmil1	956.866	648.597	1302.58	295.088	216.328	548.391	438.663	147.802
Carmil2	29.227	34.5827	55.3654	37.5525	24.1707	7.87374	40.6412	30.0741
Carmil3	16.5196	46.7609	7.34188	15.4415	15.711	21.2031	10.3052	11.1295
Carnmt1	207.13	218.628	281.888	171.492	131.73	197.512	223.269	222.94
Cars	1170.35	851.187	1229.24	980.514	814.553	666.79	921.006	829.642
Cars2	663.325	777.607	389.215	811.455	518.462	396.029	313.543	562.203
Casc1	21.6025	26.6034	28.7445	10.4876	1.20853	16.3452	26.0979	10.4658
Casc3	2277.16	2003.42	2031.92	2037.4	1995.29	1752.25	1917.74	1820.27
Casc4	377.409	169.552	656.522	129.025	60.4267	221.687	120.742	62.7872
Casd1	665.867	737.958	976.755	735.472	576.471	751.076	552.701	598.199
Cask	1541.41	1479.11	1543.56	1446.63	1549.34	1457.54	1136.33	1497.26
Caskin1	38.1221	15.9877	43.9898	35.3213	27.7963	16.9538	12.1523	10.4658
Caskin2	703.989	348.118	972.964	520.016	361.352	352.754	459.878	307.943
Casp1	1767.6	1891.09	2680.38	1858.65	1690.74	1593.61	2459.19	2011.89
Casp12	217.296	228.677	417.041	66.2445	54.3841	117.498	55.7786	33.3141
Casp2	1720.58	1341.53	1047.18	1274.14	839.932	976.019	496.278	856.57
Casp3	2021.74	1383.2	1241.21	1508.71	1360.81	1248.9	1109.07	1350.44
Casp4	2202.19	1066.89	3141.21	1560.07	2592.31	1117.36	2412.55	1805.98
Casp6	1100.46	1012.74	788.319	561.709	432.656	674.898	345.117	433.545
Casp7	1407.98	1155.56	1712.41	867.333	632.064	918.94	912.595	728.474
Casp8	3054.85	3832.48	4233.37	3812.88	2344.56	3153.21	3173.41	3435.48
Casp8ap2	825.98	779.494	1045.41	667.157	603.059	541.17	430.806	583.806
[truncated: 12,518 more rows]

## Sheet: Differential expressed genes
gene_symbol	Tim4+/Tim4- TAMs FC (Log2)	P value
Timd4	5.8239	0.0190732
Cd209b	5.35517	0.00686217
Lrrc32	4.65728	0.0229433
Dpp6	4.47434	0.0271893
Prox1	4.27294	0.0422594
Fzd8	4.17182	0.0063269
Asz1	4.06054	0.0283244
Htr2a	3.90496	0.0381227
Cacna1a	3.83447	0.00167556
Tox2	3.72603	0.0424631
Erc2	3.71437	0.0279135
Sox7	3.6791	0.015291
Marco	3.64898	0.0365855
Gm31520	3.59918	0.0322899
Cldn10	3.5514	0.0255762
Vmn2r26	3.51937	0.0442706
Fam13a	3.46834	0.0321266
Cxcl13	3.43068	0.0313242
Wnt2	3.43034	0.01718
AC164302	3.36809	0.0185889
Ryr2	3.35052	0.0443333
Egfl7	3.2204	0.0391991
1700006J14Rik	3.19235	0.0136519
Apoc1	3.13433	0.00124397
Ric3	3.03651	0.00890565
Sgce	3.02823	0.0131097
Clec1b	2.9879	0.00508178
1700047M11Rik	2.9762	0.0268751
Mmp27	2.8357	0.0117466
Chsy3	2.82902	0.00137436
Car6	2.79246	0.00707776
Prg4	2.78051	0.0161962
Cped1	2.77247	0.00773933
Pi16	2.76672	0.0300575
Fgf9	2.75747	0.0106798
Snhg11	2.74262	0.0284338
Gm38299	2.74114	0.030982
Srpx	2.68744	0.0468661
Ccm2l	2.67702	0.0176633
Vsig4	2.66282	1.75691e-05
Rxrg	2.65968	0.0133424
Cadps2	2.58324	0.0147734
Flrt3	2.58191	0.0500919
Gm13986	2.53801	0.045674
Gm19951	2.52829	0.00946624
Ttll11	2.52012	0.00335611
Colec12	2.51941	0.000931339
Gm42503	2.49229	0.0166305
Wnk2	2.48548	0.0448916
Fam92b	2.47917	0.0383637
Gm26714	2.45248	0.00851185
Gm36927	2.44692	0.0482961
Kcnn3	2.44288	0.0316488
Cd24a	2.38331	0.0226175
Pcolce2	2.3484	0.0289334
F5	2.34556	0.0316143
Gm15621	2.32826	0.035109
Fabp3-ps1	2.32687	0.0068187
AC133103	2.32639	0.0141393
Pglyrp1	2.31086	0.0496092
E230020D15Rik	2.29788	0.0159126
Speer6-ps1	2.29518	0.0298044
Gm9889	2.2587	0.0381431
Klhl13	2.24978	0.00282959
Ackr3	2.2303	0.00529928
Gimap1	2.22369	0.0247894
Gm17056	2.22173	0.0304705
Lipn	2.21855	0.025284
Sox13	2.19404	0.0167197
Gm43814	2.19351	0.00846393
Tln2	2.18568	0.0121496
She	2.17881	0.00611305
AC127697	2.17823	0.0108352
Tmem246	2.17209	0.0101698
Selp	2.16695	0.0246766
Cyp26b1	2.15526	0.0440069
Cd5l	2.13483	0.0498101
Asb11	2.13146	0.0430493
Gfi1b	2.12643	0.0330969
Pla1a	2.12141	0.0113402
Slc22a17	2.1011	0.00891676
Exoc3l2	2.08855	0.0181143
Acer2	2.06393	0.0416309
Serpinb1a	2.02249	0.0447927
Epas1	2.00383	0.00164625
Ttc25	2.00078	0.0284163
Prkaa2	1.98855	0.00214298
Ltbp1	1.97692	0.0178112
Nap1l3	1.96452	0.00477772
Lbp	1.95987	0.00659573
Garnl3	1.95379	0.0267482
Cdkn2a	1.95053	0.00255009
Acpp	1.92178	0.0111884
Lrfn3	1.92105	0.0142616
Gm13479	1.89311	0.00470697
Fabp7	1.89272	0.0424201
Ptgs2	1.89031	0.0232219
Tnfrsf26	1.88187	0.0221162
Gimap6	1.8813	0.0108986
Tchh	1.87788	0.043494
Zfp652os	1.87251	0.0203958
P2rx1	1.86761	0.0213092
Lrg1	1.85155	0.0361787
Sorcs2	1.83436	0.04636
Gm33280	1.82934	0.0243429
Ucp1	1.82099	0.0128437
Rab27a	1.81311	0.0286161
Gm15533	1.80409	0.0376718
Cdkn2b	1.80189	0.0185075
Fgfr1	1.7922	0.0241612
Dmpk	1.79108	0.000756544
Dnaja4	1.78467	0.0200062
Icam2	1.77843	0.0336536
Edil3	1.75579	0.0228422
Fam71f2	1.74993	0.0449234
Ccl24	1.74884	0.0324385
Aqp9	1.74513	0.0362017
Pf4	1.74306	0.0177711
Adam8	1.73902	0.0060529
6430531B16Rik	1.73342	0.0251869
Il1a	1.73233	0.00677052
Clec2g	1.72224	0.0370824
Gm16548	1.7182	0.0447684
Ednrb	1.71265	0.0490667
4930555A03Rik	1.70797	0.0115655
Alox15	1.70471	0.0128043
Fabp4	1.69825	0.0412563
Ptprm	1.69483	0.000613932
Armc2	1.68895	0.0347796
Asb4	1.67891	0.00495744
Il10	1.67303	0.00423135
Afap1l1	1.65255	0.0207851
Gm38832	1.65251	0.02241
4930477G07Rik	1.65191	0.0219946
Gm32089	1.65019	0.0195136
C4b	1.64894	0.017545
Robo2	1.63458	0.0494228
Cd209a	1.63078	0.00955292
AC122397	1.62893	0.00282914
Gm11772	1.62693	0.0247567
Gm14023	1.62334	0.0317067
Cav1	1.6225	0.00969611
Plxdc2	1.61735	0.0169936
Adgre4	1.61172	0.0377504
Hilpda	1.60308	0.0104527
Gm26581	1.59707	0.0414232
Gm31374	1.57242	0.0400859
Glb1	1.55771	0.00152696
Srgap3	1.55516	0.00875411
Gm26799	1.54481	0.0218239
Unc5a	1.54253	0.0148512
Gm42937	1.52179	0.020614
Vnn3	1.51879	0.0055598
Rp1	1.49683	0.0324062
mt-Tm	1.49414	0.0307731
Mcemp1	1.49299	0.0270221
Spef2	1.49147	0.0299533
Gm12005	1.47936	0.023615
Gm1673	1.47406	0.00446869
Ecm1	1.46343	0.00857997
Gm12599	1.4533	0.0134438
Fbxw10	1.43864	0.0224813
Gm10369	1.42835	0.0348047
C130026I21Rik	1.42835	0.0294123
Gm4705	1.40415	0.0171174
AC168977	1.39894	0.0441179
Gm9796	1.39599	0.0108644
Slc22a18	1.39374	0.00340209
Rpl17-ps5	1.3885	0.0158257
Gm12961	1.37205	0.0264446
Gadd45a	1.37076	0.0268614
Naip1	1.36209	0.0191327
Olfr1459	1.34483	0.0189803
Lrrk2	1.34412	0.0395387
Rab19	1.34018	0.00510469
Saa3	1.33891	0.0375552
Rims3	1.33857	0.0107854
Ankrd33b	1.33082	0.0132391
Rpl13a-ps1	1.32285	0.0150028
Gm6485	1.32016	0.00902457
Ppp1r9a	1.31601	0.0311328
Gbe1	1.31022	0.0045645
Fam102a	1.29832	0.0373183
Gm5453	1.28628	0.00711622
F10	1.27553	0.0399543
Gm8623	1.26335	0.0012677
Efnb2	1.25961	0.0224277
Thbs1	1.25046	0.0408399
Lpar1	1.25037	0.0160944
Asb14	1.24149	0.0162352
S1pr5	1.2407	0.0204177
Gm5864	1.22439	0.0485665
2010016I18Rik	1.21767	0.0219063
Gm4462	1.20833	0.0105046
Tnfsf14	1.20549	0.0173339
Chst15	1.20031	0.00257312
Rpl35a-ps4	1.19893	0.0166566
Arsg	1.19784	0.000654217
Adamts2	1.19563	0.0130106
Gm29237	1.19459	0.0124675
Ablim2	1.19302	0.0314461
Gm2541	1.19205	0.0148312
Arg1	1.18995	0.0141371
Cd80	1.18655	0.0183183
Gm37070	1.1838	0.0145164
Cst7	1.18307	0.0389102
Cgnl1	1.18294	0.00101654
Gm5781	1.17946	0.011893
Gm29397	1.17776	0.0201042
Igf1	1.17493	0.00499425
Gm7336	1.1717	0.00149296
Gm16028	1.17141	0.018314
Gsr	1.16836	0.0297956
Trp53cor1	1.16683	0.0455958
Gm16287	1.16386	0.0309537
Adarb1	1.16159	0.0111871
9130208D14Rik	1.16135	0.0125535
Scn1b	1.15731	0.00917096
Ifitm6	1.15677	0.0164773
Penk	1.14418	0.0427625
Cabyr	1.14106	0.0358713
Gm12034	1.14032	0.00141546
Cfp	1.13271	0.0291828
Lrrc34	1.12591	0.038987
Gpx3	1.11426	0.00689538
Gm11970	1.11193	0.00570278
Atp2a3	1.10794	0.029176
Rps2-ps9	1.10564	0.00968875
Lyz1	1.09496	7.81001e-05
Adamtsl5	1.09409	0.013898
Ispd	1.09282	0.000949231
Mcu	1.08907	0.0148435
Rgcc	1.08887	0.0311615
Egln3	1.08498	0.0123088
Rpl35a-ps3	1.083	0.0377145
Flnb	1.07945	0.0133429
Ctla2a	1.07935	0.0491359
St3gal5	1.07882	0.0098306
Rps19-ps4	1.07342	0.0121742
Crry-ps	1.06783	0.0218667
mt-Nd3	1.06712	0.0231674
Hes1	1.06563	0.0189314
9130008F23Rik	1.06165	0.0308515
Tnik	1.05641	0.0191192
Mmp28	1.04878	0.014907
Gm8624	1.03789	0.00300871
Ddhd1	1.0313	0.0105648
Slc7a2	1.02873	0.0475076
Gramd1b	1.0284	0.0314022
Mt1	1.0236	0.013733
Rps24-ps3	1.02175	0.00167412
Cd37	1.01905	0.0166886
Fxyd5	1.01863	0.0149602
Myo1b	1.01847	0.0255854
Gm47815	1.01797	0.0041247
Bank1	1.01342	0.0257654
Clec4d	1.01277	0.00783172
Mill2	1.01152	0.0117429
Fndc7	1.00882	0.00745384
Tcn2	1.00788	0.00998702
Gm33142	1.00523	0.0199059
Creb3l1	1.00426	0.00397888
Gm3839	1.00364	0.0121246
Rps12-ps4	1.00214	0.00296858
Susd1	1.00126	0.0481101
Gm48228	1.00122	0.0299234
Selplg	1.00022	0.00542357
Mansc1	-1.00236	0.0253894
Alg13	-1.00251	0.00862445
Kifc5b	-1.00297	0.0208853
0610010K14Rik	-1.00331	0.030861
Gm46339	-1.00341	0.00306801
Rdm1	-1.00349	0.032769
Mapkapk3	-1.00387	0.0473292
Plxna3	-1.0039	0.0427224
Tk1	-1.00594	0.0248512
Rsrp1	-1.0062	0.0265256
Chtf18	-1.00704	0.0448439
Sorl1	-1.00811	0.0458362
Ezh2	-1.00909	0.0205446
Plekhf2	-1.00945	0.00505202
Ccdc117	-1.00966	0.0454707
Kdm2b	-1.01088	0.00276213
Tagln	-1.01153	0.0269669
Fancd2	-1.01164	0.00650545
Extl3	-1.01267	0.00641737
Anxa5	-1.013	0.0167583
Mtbp	-1.0132	0.0365455
St6galnac6	-1.01355	0.0234114
Zfp7	-1.0141	0.00690011
Cib2	-1.01582	0.0465287
Ahdc1	-1.01651	0.0393346
A430057M04Rik	-1.01664	0.0328438
Tmsb10	-1.01687	0.0203097
Srpk3	-1.01808	0.0177465
Ppp1r13l	-1.02106	0.00345669
Cit	-1.0222	0.0245336
Ska3	-1.02284	0.00307867
Wdr77	-1.02322	0.013844
Gm5963	-1.02372	0.0136626
Ydjc	-1.02452	0.0419485
Gm12482	-1.02633	0.0322885
Sgo1	-1.0274	0.0319317
Pbk	-1.02824	0.0281722
Zfp748	-1.02825	0.0100008
Cracr2b	-1.0285	0.0442701
Abcb10	-1.02968	0.00412724
Lmnb1	-1.03237	0.000922483
Gm9385	-1.03354	0.0272664
Hey1	-1.03521	0.0409198
Kif18b	-1.03628	0.00298866
Gm11110	-1.03691	0.0109917
Mcm4	-1.03866	0.0487848
Pdgfa	-1.04068	0.0294947
Xndc1	-1.04114	0.00112434
Gm5511	-1.04171	0.0291868
Mcm7	-1.04284	0.0400701
Paip2b	-1.0437	0.0275875
Tpm4	-1.04383	0.0451572
Zfp747	-1.04419	0.0315725
Cdk1	-1.04445	0.0300102
Inppl1	-1.04508	0.0441353
Gm43041	-1.04697	0.00763862
Gm10123	-1.04968	0.0143398
Trove2	-1.04975	0.0340062
Spns2	-1.04993	0.0113215
Slc7a6	-1.04999	0.0206154
4930503L19Rik	-1.05054	0.0168554
Dhx32	-1.0508	0.0327835
Stard3nl	-1.05106	0.000520038
Brdt	-1.05133	0.0407496
C030034I22Rik	-1.05218	0.00264885
Chka	-1.05418	0.010972
Prx	-1.05443	0.0304053
Aldoa	-1.05477	0.0230718
Ntpcr	-1.0549	0.00948755
Zfp866	-1.05603	0.0104373
Gm37214	-1.05666	0.0233399
Atad5	-1.05791	0.00790225
Ptpdc1	-1.05866	0.0205143
Umps	-1.05918	0.00186021
Klhl25	-1.06013	0.00139778
Tfrc	-1.06217	0.00529623
E230029C05Rik	-1.06475	0.0226864
Olfm1	-1.06633	0.000120887
Il16	-1.06931	0.00231968
Nup35	-1.0699	0.0448707
Camta1	-1.07173	0.0321491
Cenpf	-1.07183	0.0121223
Nemp2	-1.07275	0.00195227
Gins1	-1.07425	0.0264534
4930522L14Rik	-1.0749	0.0107172
Zfp607b	-1.07502	0.0174676
Prc1	-1.0762	0.0143977
Maf	-1.07711	0.0402013
Lrrc42	-1.07737	0.0165146
Tonsl	-1.08028	0.0315198
Rubcnl	-1.08042	0.0187506
Fv1	-1.08263	0.0433304
Eif5a2	-1.08288	0.00646777
Pdgfb	-1.08616	0.0260729
Top2a	-1.0869	0.0128608
Gpr132	-1.08805	0.0150256
Clec2i	-1.08854	0.0430443
Pole2	-1.0887	0.00512355
Ttc30b	-1.08936	0.0288691
E130308A19Rik	-1.08979	0.0402954
Gm4130	-1.09169	0.00160136
Kcnn4	-1.09268	0.0300845
Rpa3	-1.09336	0.0458508
Ndufc1	-1.09369	0.0405897
Spink2	-1.09408	0.00483874
Tomm40l	-1.09569	0.00784883
Zfp867	-1.09696	0.0330903
Gm8146	-1.09731	0.0450804
Med22	-1.09914	0.00355162
Nphp3	-1.09928	0.0258885
Csad	-1.09936	0.0375904
Slc29a1	-1.10248	0.0136849
Zfp945	-1.10254	0.0421378
Gm43660	-1.10305	0.0207132
Tmcc2	-1.10377	0.00191455
Tia1	-1.1062	0.0223072
Kif4	-1.10673	0.0174135
Phf19	-1.1083	0.028503
Trim47	-1.10865	0.0133773
Fastkd3	-1.10872	0.0264766
Ccne1	-1.10912	0.0184717
BC030867	-1.11003	0.0190869
Tmem173	-1.11064	0.005671
2900076A07Rik	-1.11083	0.0340878
Slc26a11	-1.11093	0.013269
Zgrf1	-1.11348	0.00506235
Tgfbr3l	-1.11382	0.0275193
Rap2a	-1.11403	0.00645019
Slf1	-1.11547	0.0166092
Sgol2a	-1.1164	0.0262135
Gm26982	-1.11678	0.00408406
Spag5	-1.11688	0.011205
Eid1	-1.11694	0.0441901
Tbc1d9	-1.11737	0.00870519
Zfp780b	-1.1184	0.0203999
Dync2h1	-1.1189	0.0403122
Cenpu	-1.12172	0.0416521
Pask	-1.12182	0.0158363
Gm3571	-1.12192	0.0346017
Zfp626	-1.12273	0.0267349
Cep72	-1.12473	0.0474054
Afmid	-1.12486	0.0438896
Card11	-1.12565	0.0231034
Depdc1a	-1.126	0.0064409
Socs6	-1.12902	0.000534552
Nlrp1b	-1.13327	0.010562
AC124426	-1.13347	0.0425471
Shb	-1.13491	0.032493
Gm48604	-1.13625	0.00964594
AI839979	-1.13708	0.00824528
Helq	-1.13754	0.0288083
Ankle1	-1.13766	0.0353581
Ccdc157	-1.13982	0.0100235
E030030I06Rik	-1.14506	0.0138654
Alkbh2	-1.14569	0.0389105
AC157602	-1.14583	0.00129516
Efcab11	-1.14591	0.0498086
Zxdb	-1.14648	0.0279154
Gas6	-1.14773	0.0132278
Kifc1	-1.14819	0.0148827
Cnn2	-1.14835	0.0148915
Troap	-1.14979	0.00863074
Pdxp	-1.15168	0.0222497
Zfp940	-1.15172	0.00988614
Ypel2	-1.15354	0.0435718
Chaf1a	-1.15391	0.0314554
Naaa	-1.15403	0.00390602
Fen1	-1.15432	0.0180751
Syngr1	-1.15642	0.0305479
Zfp882	-1.15644	0.00403617
Ssx2ip	-1.15731	0.0221032
Adcyap1r1	-1.15784	0.00477258
Antxr2	-1.15808	0.0124821
Stard5	-1.15876	0.0100683
Raver2	-1.15923	0.00867716
Cmtm4	-1.15997	0.0225113
Vhl	-1.16083	0.0105128
Tmem144	-1.16229	0.0127387
Nqo1	-1.16589	0.0467975
Mutyh	-1.16622	0.0340283
Gm29488	-1.16906	0.00101018
Fancb	-1.16985	0.000576525
Lsm5	-1.17045	0.0284
Rnf150	-1.17171	0.0191902
Hsd3b2	-1.17258	0.0117167
Vwf	-1.17277	0.0250813
Wdr90	-1.17396	0.00538057
Thsd1	-1.17517	0.0141635
Qrsl1	-1.17558	0.0140847
Cdc20	-1.17669	0.027898
Plau	-1.17758	0.00763265
Sacs	-1.18061	0.0350339
Tbc1d16	-1.18123	0.0241147
Rhebl1	-1.18209	0.0411441
Galnt6	-1.18354	0.0049279
Nim1k	-1.1836	0.0463694
Glis2	-1.18406	0.0473073
Gins3	-1.18412	0.00464911
Zfp382	-1.18503	0.0367197
Ccnb1	-1.18552	0.0162487
Timeless	-1.18581	0.0118589
Pank1	-1.18791	0.0449191
Gm26853	-1.18875	0.0396942
Plekho1	-1.18929	0.00110185
Gm48362	-1.19155	0.0313122
Nudcd1	-1.19178	0.0456618
H2-DMb1	-1.19221	0.00700432
4930579G24Rik	-1.1923	0.00535319
Zfp189	-1.19326	0.0147789
Pxdc1	-1.19343	0.0274025
Lig4	-1.19355	0.00659222
Gpr155	-1.1955	0.00706635
Zfp773	-1.19744	0.0185864
Mcm2	-1.19794	0.0389272
Rhbdf1	-1.20067	0.0452426
Olfml3	-1.20117	0.0102911
Ybey	-1.20147	0.034584
Esco2	-1.2034	0.00413664
Mfsd2b	-1.20438	0.0253077
Gm12216	-1.2061	0.020919
Pimreg	-1.20638	0.0118887
Diaph3	-1.20724	0.04338
Ap1b1	-1.2084	0.0263051
Insig2	-1.20881	0.0483128
Gm42653	-1.2091	0.00446547
Wdhd1	-1.21065	0.0195529
Ang	-1.21236	0.00507031
Aspm	-1.21248	0.00672258
Map3k14	-1.21404	0.00219581
Galnt12	-1.21542	0.0213597
Aurkb	-1.21578	0.0275292
Nlrp1c-ps	-1.21848	0.0462629
Ncs1	-1.21864	0.0425986
Zfp472	-1.21878	0.00517538
Rnft2	-1.22119	0.00909226
Pole	-1.22129	0.0158666
Gm32031	-1.22173	0.00833885
Gna12	-1.22439	0.0153159
Knl1	-1.22443	0.0116197
Chek1	-1.22449	0.0264175
9030407P20Rik	-1.22514	0.00671983
Tmem138	-1.2258	0.039191
Rtl5	-1.22783	0.0199432
Wee1	-1.22917	0.0279378
4732471J01Rik	-1.23301	0.0469655
Fgd2	-1.23351	0.0138995
Ms4a6b	-1.23514	0.0112138
Slamf6	-1.23618	0.0356558
Gm12411	-1.23654	0.0176381
Dyrk3	-1.23674	0.00677492
Mastl	-1.23679	0.0143344
Gm15247	-1.23753	0.0122821
Tuba1b	-1.23791	0.00440642
Slc18a2	-1.23793	0.0136962
Ap3s1-ps2	-1.23798	0.00735518
Zfp647	-1.23798	0.0340938
Igfbp4	-1.23801	0.0372266
Dock9	-1.23899	0.0203893
Gm8399	-1.23966	0.0116304
Ilvbl	-1.24159	0.0238499
Fancm	-1.24165	0.0213914
AC174678	-1.24292	0.00381501
Fanca	-1.24309	0.00286437
Ect2	-1.2433	0.0273842
Slc16a4	-1.2436	0.0215489
Ypel1	-1.24396	0.00419026
Slc9a5	-1.24437	0.00759834
AU020206	-1.24493	0.00844553
Rpl24	-1.24672	0.0186697
Map4k1	-1.24677	0.00509276
Fdxr	-1.24699	0.0451734
Gm22806	-1.24708	0.0023571
Spry1	-1.2471	0.0485807
Gm6169	-1.25446	0.0482186
Ncapg	-1.25515	0.0262707
Nek8	-1.25535	0.0163947
Zfp938	-1.25626	0.00443842
Tax1bp3	-1.25654	0.0297191
Fstl1	-1.25761	0.00160044
Gm14548	-1.25887	0.0191901
Kntc1	-1.25905	0.028602
Tedc1	-1.26164	0.0360673
Runx2	-1.26203	0.0388413
Ska2	-1.26347	0.0425748
Pigw	-1.26372	0.0181413
Zfp90	-1.26396	0.00486249
Gm17201	-1.26513	0.00460831
Pald1	-1.26523	0.0068159
Paqr4	-1.26844	0.0329701
Cntnap1	-1.26859	0.0451854
Gm45871	-1.26865	0.0139755
Cdt1	-1.27111	0.0183209
Ighm	-1.27371	0.0143306
Frmd8	-1.27393	0.0146029
Havcr2	-1.27455	0.00059968
Rasgrf2	-1.27838	0.0375967
Atg9b	-1.27862	0.0357221
Arhgap42	-1.27888	0.0172149
L2hgdh	-1.28016	0.0175503
Mms22l	-1.2839	0.0452766
Ppp1r3f	-1.28408	0.0380069
Wdr78	-1.28441	0.00729533
Stbd1	-1.28471	0.028815
Mars2	-1.28504	0.0130273
Gm12350	-1.2853	0.00437153
Cdc7	-1.28549	0.0355458
Iglc2	-1.28609	0.0188105
Dsn1	-1.28862	0.0371314
Lipt1	-1.29201	0.0361038
Fam189b	-1.29414	0.0296155
Gm42595	-1.2954	0.034665
Mrip-ps	-1.29616	0.036319
Mybl1	-1.29646	0.000934766
Ms4a4a	-1.29691	0.001939
2900026A02Rik	-1.29917	0.00585438
Usp2	-1.2997	0.00879264
Mcm6	-1.30005	0.0241227
Nanp	-1.30118	0.0389938
Gm10575	-1.3024	0.0391756
Gm13597	-1.3061	0.0386434
Gm45495	-1.3069	0.0141392
Tube1	-1.30744	0.00953695
Actg1	-1.308	0.0108022
Rpl3-ps2	-1.31304	0.0359454
Tes	-1.31351	0.043731
Ccdc18	-1.31385	0.0121285
Gga2	-1.31529	0.0141904
S1pr2	-1.31676	0.00233276
Msh2	-1.3172	0.0338717
Ncapg2	-1.31868	0.00469476
Srl	-1.31898	0.0177103
Sulf2	-1.32008	0.00425665
Adck5	-1.32306	0.0248182
Foxd2	-1.32645	0.002429
Ahrr	-1.32696	0.0326716
Zfp128	-1.32876	0.00252332
Cd101	-1.32896	0.0159713
Cacnb1	-1.3297	0.016716
Zbtb8a	-1.33496	0.0100038
Fignl1	-1.33552	0.0159765
AC125351	-1.33686	0.0104591
Lilra5	-1.33901	0.00399945
Msh6	-1.33957	0.04889
Ly6d	-1.34117	0.0251915
Syne2	-1.34139	0.0204515
1190002N15Rik	-1.34295	0.044975
Nek6	-1.34401	0.018496
Cbr2	-1.34489	0.00447833
Bard1	-1.34508	0.000714329
Arhgap27	-1.3462	0.00787314
Ldha-ps2	-1.34908	0.00166789
Pcdhgb7	-1.35027	0.000663298
Gm12454	-1.35196	0.0274195
Psmc3ip	-1.35282	0.0491391
Nup210l	-1.35358	0.028775
Cep57l1	-1.35388	0.0478517
Smad7	-1.35419	0.00817364
Zfp119b	-1.35431	0.00137982
Ccr5	-1.35502	0.0356569
Col11a2	-1.35694	0.0088969
Parp16	-1.35772	0.00116536
Prkar2b	-1.35804	0.0479773
Rad51	-1.36073	0.0269095
Rpgrip1l	-1.36343	0.0160467
Uhrf1	-1.36429	0.0195691
Gmnn	-1.36578	0.0479453
Zwilch	-1.36582	0.00885166
Ralgps2	-1.367	0.0203945
Prkar1b	-1.37032	0.0178336
P2ry10	-1.37123	0.0292541
Gm4430	-1.3742	0.0103683
Fbxo48	-1.37446	0.00468207
Gm18646	-1.37596	0.0154721
Ccdc102a	-1.3766	0.020263
Grtp1	-1.3775	0.00838678
Cbx5	-1.37832	0.0237381
Mroh6	-1.38571	0.0378657
Cercam	-1.38596	0.0445077
Rad54b	-1.38775	0.019703
Gm47218	-1.38898	0.00685505
Klhdc8b	-1.39009	0.0172506
Phyhd1	-1.39502	0.00594267
Ptprs	-1.39576	0.0292677
Gm8093	-1.39804	0.00957527
Gm25835	-1.39894	0.0335236
Gm6352	-1.3998	0.00160228
Lpcat1	-1.40036	0.00764804
E2f2	-1.40054	0.00013596
Gcnt1	-1.40133	0.0133419
Wdr5b	-1.40236	0.0250309
Ophn1	-1.40557	0.0176515
9530077C05Rik	-1.40634	0.0242553
AU041133	-1.40671	0.0264461
Smug1	-1.41192	0.0400899
Wdr35	-1.41368	0.0383953
Tpcn1	-1.41781	0.00516406
Nsl1	-1.41975	0.0029222
Klhl42	-1.4213	0.0391604
Acot11	-1.42177	0.0422298
Ndrg1	-1.42277	0.0349423
Mcm8	-1.42495	0.0153372
Bag2	-1.42498	0.0111456
Neurl1b	-1.42849	4.0437e-05
Cables1	-1.42965	0.0229704
Stab1	-1.43593	0.0038871
Fam105a	-1.43951	0.0190202
BC024063	-1.43992	0.00991692
Dtl	-1.44313	0.0299442
Dctd	-1.44658	0.0277451
Gm17399	-1.44776	0.0331249
Gdf9	-1.451	0.0196953
Padi2	-1.45365	0.0337773
Mrc1	-1.45558	0.00315594
Spdl1	-1.45601	0.00713007
Rdh5	-1.45712	0.0245386
Reps2	-1.45915	0.0359736
Mbd4	-1.46128	0.0282921
Ermp1	-1.46443	0.0451544
Prim1	-1.46562	0.0452438
Bbs12	-1.47302	0.029736
A430103D13Rik	-1.47552	0.025369
Cep97	-1.4781	0.0444412
AC154636	-1.47836	0.00332078
Zfp251	-1.4794	0.0126796
Serf1	-1.48493	0.0359285
Mcoln2	-1.48695	0.0113124
Spn	-1.48732	0.0416818
Parpbp	-1.48743	0.00774563
Pcgf6	-1.48851	0.0178834
Nr1h4	-1.49019	0.00747598
Adamts6	-1.49189	0.0113079
Ercc6l	-1.49258	0.0298539
Igip	-1.49424	0.0152617
Rnase4	-1.4959	0.000142866
Lefty1	-1.49641	0.031105
Gm11960	-1.4993	0.0441244
Rpgrip1	-1.50039	0.0501738
Zdhhc23	-1.50741	0.0256054
Ms4a4b	-1.51194	0.0115624
Arhgef39	-1.5138	0.0044721
Gm5141	-1.51482	0.0122667
Gm5086	-1.52269	0.0230544
Gm45351	-1.52476	0.0195312
Cd300c2	-1.52898	0.00114469
AC163040	-1.53608	0.0040355
Gm5276	-1.53703	0.0297572
Slamf7	-1.53829	0.0183058
Tulp2	-1.53881	0.0245653
Tcte2	-1.53929	0.028986
Gm45778	-1.54254	0.0471199
Gm44861	-1.54638	0.0110454
Robo3	-1.55112	0.0460095
Mindy4	-1.5533	0.0440673
Nos1ap	-1.55445	0.0205249
Parp1	-1.55872	0.044658
Zfp458	-1.55958	0.0236356
Zfp791	-1.56482	0.012751
AC149588	-1.56972	0.0112388
Wdr6	-1.57028	0.034065
Zfp101	-1.57076	0.0124265
Map3k12	-1.57907	0.025649
Gm16386	-1.58014	0.00711593
Cd69	-1.58186	0.01211
Arhgap19	-1.58806	0.0492201
Gm47450	-1.58896	0.00464412
Rab3il1	-1.59013	0.0148932
P3h3	-1.59051	0.0276746
Triqk	-1.59941	0.0157846
Cbx2	-1.60158	0.0432136
Trim59	-1.6024	0.0311647
Akap17b	-1.60604	0.0432952
Gm11223	-1.60635	0.0240853
Gm10651	-1.60677	0.0101017
Cyp4f18	-1.60728	0.00264649
Gimap3	-1.61318	0.0237193
Arap3	-1.61567	0.00863155
Trpm6	-1.6198	0.0303229
Dna2	-1.62096	0.000736717
Cadm1	-1.62447	0.00337166
Sirpb1b	-1.63279	0.0201153
Adam33	-1.63325	0.0478128
Inf2	-1.6346	0.0264908
Nynrin	-1.63901	0.0291619
Kcnd1	-1.64149	0.0171655
Me2	-1.64455	0.0486025
Itpka	-1.64717	0.0430939
Atp8b2	-1.64733	0.0410972
Agap2	-1.6532	0.00425869
Rac3	-1.65528	0.0122275
I830127L07Rik	-1.65682	0.0195046
Mtmr11	-1.65774	0.000829953
Lims2	-1.66352	0.0349885
Plxna4	-1.67039	0.0230026
Loxl3	-1.67225	0.0285404
4933431E20Rik	-1.67591	0.0101711
Orc1	-1.67654	0.0265416
Pif1	-1.68081	0.00908323
Gm3555	-1.68186	0.0293825
Nfatc2	-1.68192	0.021636
Tmem119	-1.68306	0.030116
Col15a1	-1.68632	0.0187428
Sdc1	-1.68741	0.0303541
Gm4924	-1.69226	0.0359266
Tpbgl	-1.69284	0.0280158
Arhgef40	-1.69293	0.00791184
Coro2a	-1.69681	0.0061903
Cyp4f17	-1.69956	0.00119282
Nhsl1	-1.70511	0.0406907
Vash1	-1.71534	0.0193814
Syne1	-1.71768	0.00451139
Plcl1	-1.72214	0.0040359
Crybb1	-1.72573	0.0338666
Ldhd	-1.72904	0.0483714
Brd3os	-1.73313	0.0181351
Rps19-ps5	-1.73417	0.0294129
Endod1	-1.74274	0.00940618
Mcam	-1.75068	0.0231014
Mir5107	-1.75559	0.0340864
Lpcat4	-1.75689	0.0207651
Hoxa1	-1.76041	0.0439457
Bbof1	-1.76081	0.0197128
Samd12	-1.76697	0.0428695
B230206L02Rik	-1.76703	0.0503445
Igfbp5	-1.7687	0.00302024
Sh3pxd2a	-1.77598	0.0477811
Klrk1	-1.77649	0.0229693
Cd72	-1.7769	0.0497647
Arhgef19	-1.77862	0.0480845
Sapcd2	-1.77898	0.00583164
H2-Ab1	-1.77901	0.0194867
Acp5	-1.78041	0.0151994
5430403G16Rik	-1.78338	0.0384817
Gm44509	-1.78552	0.024562
Ankrd13b	-1.79678	0.013939
3300002I08Rik	-1.79993	0.0323433
Gm16364	-1.80108	0.0224476
Fcho1	-1.81455	0.00125153
Ccdc187	-1.81914	0.00641356
Fam83g	-1.82219	0.0420392
Anp32-ps	-1.82358	0.0263075
mt-Ts1	-1.82545	0.0275895
Zmynd15	-1.83234	0.0426673
Rgs12	-1.83454	0.0313415
Adora1	-1.8357	0.0143074
Ung	-1.84329	0.019276
Zfp704	-1.84383	0.0315635
Gm18101	-1.84403	0.00762298
Foxd2os	-1.84782	0.0198927
2510016D11Rik	-1.85034	0.0219797
Gm37166	-1.8505	0.0319388
D230017M19Rik	-1.85474	0.0392297
Acvrl1	-1.85728	0.000806109
Gm5430	-1.86548	0.000228635
Psd4	-1.86749	0.0250662
Bmf	-1.87334	0.0232828
Tnxb	-1.88052	0.0377624
Smarce1-ps1	-1.88113	0.00658088
Gm5648	-1.88465	0.0214095
Cd74	-1.88623	0.0163782
Spata21	-1.88703	0.0458019
Gm20939	-1.89538	0.0113002
Trib3	-1.89601	0.0409472
Fam129a	-1.89986	0.00534576
Tyro3	-1.90005	0.0424781
Gm7694	-1.90192	0.0372736
Mpzl1	-1.90592	0.0356981
Ttc26	-1.9139	0.0496874
Cdon	-1.91571	0.035646
Il17rd	-1.91638	0.034309
Afap1	-1.91713	0.0359132
Kcnip3	-1.92462	0.0457208
Gm13369	-1.92533	0.0139684
Gpt	-1.92921	0.0450336
Prelid3a	-1.92924	0.00481187
Aunip	-1.93018	0.0265188
Il7r	-1.94503	0.0451093
Lmo7	-1.94723	0.0383728
Fam187b	-1.94732	0.0393273
Pik3r3	-1.9497	0.0302396
Rassf7	-1.95071	0.0452114
Sh3d21	-1.95135	0.043393
Echdc2	-1.95533	0.0395997
Map1a	-1.95923	0.0341982
Chmp4c	-1.96575	0.0441444
Trac	-1.9682	0.0434791
Platr16	-1.97071	0.0447956
Irak1bp1	-1.9795	0.0268962
Cpt1c	-1.97954	0.0412921
F11r	-1.98002	0.0250701
Rasd1	-1.98462	0.0375983
Padi3	-1.99178	0.0423635
Lrrc8e	-1.99382	0.0161376
Depdc7	-1.99465	0.0157673
Pik3c2b	-1.99488	0.0317988
Rcn3	-1.99528	0.0312103
Gm45493	-2.00014	0.0360191
Gm4610	-2.00262	0.00537202
Tns3	-2.01545	0.0391115
Gfod2	-2.01569	0.0161596
Gpr34	-2.01958	0.0437959
Igf2bp3	-2.01963	0.0414268
Itgax	-2.02214	0.0428445
Plxnd1	-2.02994	0.00289355
Enpp6	-2.03028	0.0384559
Mamstr	-2.03116	0.0327374
Snai2	-2.03171	0.0186974
Abcg2	-2.03317	0.0318741
Efnb3	-2.03968	0.00914982
Fads1	-2.04872	0.0332557
Plekha7	-2.05416	0.0275356
Fndc4	-2.06717	0.0274634
Scimp	-2.07528	0.0371646
Plekhg5	-2.08245	0.0323952
Gm10602	-2.08415	0.00598114
Cd79b	-2.08985	0.0154531
E230016K23Rik	-2.09381	0.0471653
Clec4a2	-2.09459	0.00181443
Chil3	-2.09489	0.00841228
Myo5b	-2.09504	0.0471049
Blk	-2.09692	0.00529519
Tlr9	-2.09983	0.0306722
Slamf9	-2.10124	0.00598005
Gm5809	-2.10457	0.0342206
Cnr2	-2.10916	0.0194129
Adam1a	-2.11158	0.0322806
Gm10605	-2.11356	0.0147051
Ptprd	-2.12729	0.0345587
Cyp39a1	-2.13841	0.041051
Ttc23	-2.14117	0.0287832
Lpar2	-2.14368	0.0308046
Ciita	-2.14384	0.0143029
Lad1	-2.1461	0.0156303
Gm12854	-2.14637	0.0192502
Htr1b	-2.15344	0.0327172
Coro1a	-2.16065	0.000554442
Ctf1	-2.16101	0.0462691
Hpgd	-2.1815	0.00958678
Prune2	-2.18289	0.00442629
Gata2	-2.1853	0.0163662
Cxxc5	-2.186	0.0502384
Emb	-2.18837	0.00802191
Dmd	-2.18851	0.0282112
9930014A18Rik	-2.19085	0.0403463
Rnf207	-2.19158	0.044736
Col14a1	-2.19542	0.0278946
Gdpd5	-2.20627	0.0480484
Myom3	-2.20721	0.0340424
Gm9484	-2.20814	0.025738
Gm15232	-2.20899	0.00966048
H2-Aa	-2.21413	0.0119742
Igdcc4	-2.21652	0.0480994
AI838599	-2.22076	0.0365155
Flrt1	-2.22725	0.0391717
Ovgp1	-2.24186	0.0475716
Ajuba	-2.24382	0.0335253
Mb21d2	-2.24458	0.032623
Vdr	-2.25618	0.0293703
Nxnl2	-2.25733	0.0388895
Med18	-2.2578	0.0250853
Srrm4	-2.26139	0.0205692
Osbpl3	-2.2616	0.0365433
Dixdc1	-2.26756	0.0213558
H2-Eb1	-2.26895	0.0217076
Fgf1	-2.27087	0.0348708
Asb10	-2.27522	0.0422858
Sh3rf2	-2.28996	0.0327857
Smad6	-2.29062	0.028699
Muc16	-2.29156	0.0277632
Sirpb1a	-2.29874	0.0100491
1700025G04Rik	-2.30191	0.0384251
Cdk5r1	-2.30306	0.0132232
Gm47813	-2.31166	0.0137883
Piwil2	-2.31615	0.0455776
Cyfip2	-2.31616	0.0175788
Rragb	-2.31817	0.0423319
Iglc1	-2.32478	0.0114516
Pkhd1l1	-2.33154	0.0231074
Fads6	-2.33222	0.0164965
Sds	-2.34134	0.0358172
Ephb6	-2.37516	0.0470748
Ddit4	-2.3759	0.0386515
Plppr4	-2.38735	0.0213417
Arhgap22	-2.39516	0.00235744
Celsr1	-2.39719	0.0499935
Slco2b1	-2.4021	0.0453718
Bicdl1	-2.40432	0.0484919
Npas1	-2.40944	0.0313392
D430040D24Rik	-2.41149	0.0225398
D930048N14Rik	-2.43291	0.0112867
Abhd15	-2.43734	0.0215933
Slc2a3	-2.44436	0.0155505
Tspan33	-2.44662	0.0413022
Rtn4rl2	-2.47658	0.0421665
Adgrl3	-2.48295	0.0301834
Abca8b	-2.48973	0.0418238
BC147527	-2.49076	0.00326124
Esyt3	-2.51013	0.0324934
Evpl	-2.51211	0.0116895
Ltbp4	-2.5208	0.0316751
Igsf9	-2.52109	0.0104785
Slc6a9	-2.52354	0.0416945
Il1rl2	-2.52805	0.0104372
Fbln2	-2.54895	0.0402755
Jaml	-2.55577	0.0243139
Mettl24	-2.58814	0.0247577
Myh14	-2.59671	0.0373161
Prrg3	-2.62305	0.0410605
Mab21l3	-2.62997	0.00217545
Mycbpap	-2.63154	0.0358634
Ephb3	-2.63918	0.0154379
Dll1	-2.64128	0.040504
Il2rb	-2.65633	0.0467693
Grk3	-2.66623	0.0174028
Gsn	-2.68079	0.0210908
Batf3	-2.69143	0.0273844
Slc9a7	-2.69514	0.0228553
H2-M2	-2.69932	0.0362106
Iglv1	-2.70011	0.0102556
Slc25a27	-2.71003	0.0279418
Krt7	-2.71031	0.0463109
Slc9b2	-2.71564	0.0343697
4930502E18Rik	-2.73111	0.0208347
Ano1	-2.73249	0.0481292
P3h2	-2.82226	0.0322434
Chst3	-2.82358	0.0129727
Pdzd7	-2.82625	0.0183501
Vwa3a	-2.82836	0.0500999
Plbd1	-2.83291	0.00635424
Clec4b1	-2.85166	0.0226411
Crb2	-2.88184	0.0410012
Lag3	-2.88478	0.00765868
Trerf1	-2.89032	0.00324042
AC154806	-2.89737	0.00847073
Wipf3	-2.92866	0.0228952
Ccdc136	-2.92929	0.0241211
B930095G15Rik	-2.93425	0.0455721
Gdf3	-2.9392	0.0158786
Akap2	-2.97252	0.0174122
Hsp25-ps1	-2.97325	0.0472149
Rtn1	-3.01507	0.0244152
Cd4	-3.01687	0.00865932
Igkv14-126	-3.03315	0.00727658
Ccdc120	-3.03351	0.0456202
Edn2	-3.03988	0.0381988
Paqr8	-3.04651	0.0218352
Tnfrsf25	-3.08278	0.0261179
Lgi4	-3.10792	0.0106246
AC122397	-3.13176	0.0356947
Megf6	-3.14445	0.0492326
Itgb8	-3.15079	0.0379404
Mex3a	-3.16938	0.0460043
Cd276	-3.17181	0.0151011
Ltb4r1	-3.35693	0.0338517
Sh2d1b1	-3.37267	0.0318449
Gata5	-3.47019	0.0498556
Fcrls	-3.48369	0.0144305
Mpzl2	-3.50071	0.0286038
Ttll7	-3.50327	0.0459611
Lrrc2	-3.52105	0.0503778
Amz1	-3.52624	0.042783
Aqp1	-3.62581	0.045346
Enpep	-3.74328	0.0495028
Mecom	-3.781	0.0336471
4933424M12Rik	-3.79507	0.0492335
Gm13429	-3.89057	0.0466729
Cd226	-3.94015	0.0477121
Gm34084	-3.94815	0.0399143
Ccr2	-3.96717	5.23391e-05
Sox6	-4.01184	0.0392797
Gpr141	-4.15302	0.0177294
