# Supplementary material for: Autophagic adaptation to oxidative stress alters peritoneal residential macrophage survival and ovarian cancer metastasis
Source: JCI Insight. 2020 Sep 17;5(18):e141115. doi: 10.1172/jci.insight.141115 (PMC7526547; doi:10.1172/jci.insight.141115)
Supplement: Supplemental Table 2 [file jciinsight-5-141115-s122.xlsx]

## Sheet: Lists of gene signature
'Lists of gene signatures’
Mouse Tim-4+ TAMs	Mouse Tim-4- TAMs	Peritoneal Residential Macrophage Signature	Peritoneal MHC-II+ Macrophage Signature	Mitochondria DNA expressed OXPHOS gene	Human peritoneal CRIgHigh Macrophage Signature	Human peritoneal CRIgLow Macrophage Signature
Timd4	Mansc1	Abca6	Acot7	mt-Atp6	APOE	ANP32A-IT1
Cd209b	Alg13	Acaca	Adora2a	mt-Atp8	APOC1	AMOTL2
Lrrc32	Kifc5b	Adam8	Adora2b	mt-Co1	CYP19A1	WISP1
Dpp6	0610010K14Rik	Aldh1a2	Aes	mt-Co2	NUPR1	NNMT
Prox1	Gm46339	Alox15	Aff3	mt-Co3	LRRC2	LOC101927275
Fzd8	Rdm1	Ank	Ahcyl2	mt-Cytb	HIST1H3G	NABP1
Asz1	Mapkapk3	Apoc2	Akr1c18	mt-Nd1	BIRC5	ADAMTS1
Htr2a	Plxna3	Aqp9	Aldh1a2	mt-Nd2	HIST1H3B	SREBF2
Cacna1a	Tk1	Arg1	Ankrd37	mt-Nd3	TIMD4	MXRA5
Tox2	Rsrp1	Atp1a3	Apba1	mt-Nd4	MME	COL6A2
Erc2	Chtf18	Atp2a3	Arhgef18	mt-Nd4l	A2M	SMG7-AS1
Sox7	Sorl1	Bcam	Arl2bp	mt-Nd5	RNASE1	IL18R1
Marco	Ezh2	C230081A13rik	Arl6	mt-Nd6	B3GNT7	PCSK5
Gm31520	Plekhf2	C4a	Atp8b2		C1QB	RASD1
Cldn10	Ccdc117	C4b	Ccdc109b		HIST1H3C	PODXL
Vmn2r26	Kdm2b	Calml4	Ccr2		ACE	KCNK7
Fam13a	Tagln	Car6	Cd209c		CCND1	CAHM
Cxcl13	Fancd2	Ccl24	Cd209d		FAM64A	HCG26
Wnt2	Extl3	Cd93	Cd226		HPGDS	DDN
AC164302	Anxa5	Clec4d	Cd52		SLC22A23	SPATA5L1
Ryr2	Mtbp	Clec4e	Ciita		EPHX1	CFLAR-AS1
Egfl7	St6galnac6	Cmah	Cnn2		HSD17B14	AHNAK2
1700006J14Rik	Zfp7	Cxcl13	Cnn3		SUCNR1	LINC00309
Apoc1	Cib2	Cyp2ab1	Crip1		RND3	CD248
Ric3	Ahdc1	Dnahc12	Cysltr1		TK1	SNORD71
Sgce	A430057M04Rik	Ecm1	Ddr1		SLC2A5	RNU12
Clec1b	Tmsb10	Edil3	Dok2		SKA1	HYMAI
1700047M11Rik	Srpk3	Ednrb	Dpp4		CD276	NTNG2
Mmp27	Ppp1r13l	Efcab5	Dusp10		RRM2	SLC7A5P2
Chsy3	Cit	Efnb2	Dyrk3		C1QC	PARD3
Car6	Ska3	Egln3	Elmo2		FAM111B	VASN
Prg4	Wdr77	Emilin2	Emb		FBLN5	INSIG1
Cped1	Gm5963	F13a1	Eps8		HIST1H2AJ	WDR74
Pi16	Ydjc	F5	Ext1		KIF20A	MIR7848
Fgf9	Gm12482	Fabp7	F2rl2		CNGA1	SYCP2L
Snhg11	Sgo1	Fam20a	Fgl2		HIST1H2AG	DBN1
Gm38299	Pbk	Fam20c	Foxred2		HIST1H3F	AOAH
Srpx	Zfp748	Fgfr1	Galnt9		MYBL2	GATA6
Ccm2l	Cracr2b	Flnb	Gapt		C2	MTHFS
Vsig4	Abcb10	Fn1	Gfi1b		ECM1	LINC01004
Rxrg	Lmnb1	Garnl3	Gm2a		ACSM5	MIR3153
Cadps2	Gm9385	Gas7	Gpr114		HIST1H2AI	COL9A2
Flrt3	Hey1	Gata6	Gpr132		FABP3	LOC100507283
Gm13986	Kif18b	Gbe	Gstp2		EYA2	CERS4
Gm19951	Gm11110	Gbp1	H2-Aa		ALDH1A1	ZEB2-AS1
Ttll11	Mcm4	Gprc5b	H2-Ab1		HIST1H1B	CEACAM19
Colec12	Pdgfa	Gypc	H2afy		TOP2A	ZNF674-AS1
Gm42503	Xndc1	Hal	H2-Dma		DEPDC1	LOC100289511
Wnk2	Gm5511	Hdc	H2-DMb1		ADORA3	GDPD5
Fam92b	Mcm7	Hgd	H2-DMb2		FOLR2	LINC00176
Gm26714	Paip2b	Hp	H2-Eb1		HIST1H2BJ	ALDH1A3
Gm36927	Tpm4	Hpse	Haao		DTL	SCARF2
Kcnn3	Zfp747	Icam2	Hepacam2		PLTP	KHDRBS2
Cd24a	Cdk1	Ifitm2	Hiat1		KIF4A	LOC100129917
Pcolce2	Inppl1	Ifitm6	Hif1a		DLGAP5	ZAP70
F5	Gm43041	Itgb7	Hivep2		HIST1H2AB	MIR5094
Gm15621	Gm10123	Klf9	Hopx		CENPF	CHRNA10
Fabp3-ps1	Trove2	Lama3	Hr		CCL13	NOL4L
AC133103	Spns2	Lbp	Il1rl1		PIR	SLED1
Pglyrp1	Slc7a6	Lrg1	Irf4		CTSL	RPS16P5
E230020D15Rik	4930503L19Rik	Ltbp1	Kcnn4		C1QA	FAM117B
Speer6-ps1	Dhx32	Lyz1	Klk13		CDKN3	LOC100133331
Gm9889	Stard3nl	Mfsd6	Klri1		CD59	OSM
Klhl13	Brdt	Mgl1	Lifr		HIST1H2BO	NBPF10
Ackr3	C030034I22Rik	Msr1	Ltb4r1		FSCN1	NOSTRIN
Gimap1	Chka	Mst1r	Map4k1		LYVE1	PADI2
Gm17056	Prx	Naip1	Mgl2		LILRB5	MYOM1
Lipn	Aldoa	Nedd4	Mmp9		SPTLC3	FPR2
Sox13	Ntpcr	Padi4	Mthfd1l		ANKH	DSG2
Gm43814	Zfp866	Pam	Mthfd2		NR1H3	SLC4A4
Tln2	Gm37214	Pde2a	Napsa		GLDN	LILRA2
She	Atad5	Pf4	Necap2		CCNA2	SYNJ2
AC127697	Ptpdc1	Prg4	Olfm1		KIAA0101	INSL3
Tmem246	Umps	Prtn3	P2ry1		ANK2	MTL5
Selp	Klhl25	Rai14	Pacs2		TPX2	SOCS1
Cyp26b1	Tfrc	Rarb	Pid1		FOXM1	FKSG29
Cd5l	E230029C05Rik	Retnla	Pltp		TCN1	PRPH2
Asb11	Olfm1	Rgs18	Plxnd1		GPX3	GPX7
Gfi1b	Il16	Rp1	Ppap2c		HIST1H2AH	RUNX1-IT1
Pla1a	Nup35	S100a4	Ppm1m		KCNJ5	ITPKB-IT1
Slc22a17	Camta1	S100a6	Prelid2		BUB1B	C19orf38
Exoc3l2	Cenpf	S1pr5	Prkcd		LINC00639	ADORA2B
Acer2	Nemp2	Saa3	Pstpip1		HMMR	MROH6
Serpinb1a	Gins1	Sell	Ptafr		FRMD4A	CACNA1D
Epas1	4930522L14Rik	Selp	Pvrl1		IFI27	GPC4
Ttc25	Zfp607b	Serpinb2	Qpct		HIST1H2BM	LOC102723927
Prkaa2	Prc1	Serpinb8	Raph1		GTSE1	PHLDA1
Ltbp1	Maf	Serpinb10	Rbpj		FAM213A	AOC3
Nap1l3	Lrrc42	Sestd1	Retnla		CDCA2	BTBD19
Lbp	Tonsl	Slc44a1	Rttn		CNRIP1	ITGA7
Garnl3	Rubcnl	Slfn1	S100a4		SPC24	MIR17HG
Cdkn2a	Fv1	Slfn4	S100a6		CDC45	ECE1
Acpp	Eif5a2	St8sia6	Sdc1		CD28	CD2
Lrfn3	Pdgfb	Stard13	Sepsecs		GPNMB	SLC22A13
Gm13479	Top2a	Tgfb2	Sigirr		HIST1H3H	B3GNTL1
Fabp7	Gpr132	Thbs1	Slamf7		TRIM47	ACVR2A
Ptgs2	Clec2i	Vmn2r26	Slc13a3		CCNB1	ARID3B
Tnfrsf26	Pole2	Vsig4	Slc27a3		SCIN	PTPRE
Gimap6	Ttc30b	Wnt2	Slc2a6		CEP55	KSR1
Tchh	E130308A19Rik	Xdh	Slco3a1		PKMYT1	LOC100289019
Zfp652os	Gm4130	Zbtb16	Socs6		RAD54L	PRKCQ
P2rx1	Kcnn4		Spink2		MAN1C1	CAGE1
Lrg1	Rpa3		Stxbp6		TREM2	CA12
Sorcs2	Ndufc1		Tmem176a		SLC16A10	EEF1DP3
Gm33280	Spink2		Tmem189		SLC40A1	SYCP2
Ucp1	Tomm40l		Tnip2		ME1	FBLN1
Rab27a	Zfp867		Tnip3		TLR3	LINC00324
Gm15533	Gm8146		Tpi1		HIST1H3J	TJP1
Cdkn2b	Med22		Traf1		CCNB2	PIP5K1B
Fgfr1	Nphp3		Tubb2a		MKI67	C14orf183
Dmpk	Csad		Upb1		NUAK1	CDC42EP2
Dnaja4	Slc29a1		Wnt11		KIF11	PHLDA2
Icam2	Zfp945				EPAS1	LINC00441
Edil3	Gm43660				HJURP	KDM6B
Fam71f2	Tmcc2				NEK2	SIRPB1
Ccl24	Tia1				ANLN	FAM171B
Aqp9	Kif4				MPC2	PLXNB1
Pf4	Phf19				CXADR	EDA2R
Adam8	Trim47				RBP4	ZNF827
6430531B16Rik	Fastkd3				SMPDL3A	LOC729603
Il1a	Ccne1				MARCO	C15orf48
Clec2g	BC030867				PROS1	SIRPD
Gm16548	Tmem173				ACOT4	BZRAP1-AS1
Ednrb	2900076A07Rik				CCL23	HDAC9
4930555A03Rik	Slc26a11				FCGBP	PPIF
Alox15	Zgrf1				CTSB	RIN1
Fabp4	Tgfbr3l				HAMP	DDR2
Ptprm	Rap2a				HIST1H2BB	SORCS2
Armc2	Slf1				S1PR1	PKP2
Asb4	Sgol2a				VSIG4	SLC37A3
Il10	Gm26982				MELK	PRAM1
Afap1l1	Spag5				NDC80	HRH2
Gm38832	Eid1				CELSR1	GNLY
4930477G07Rik	Tbc1d9				HIST1H2BH	RAC2
Gm32089	Zfp780b				MYZAP	VDR
C4b	Dync2h1				MRO	CTGF
Robo2	Cenpu				KCNAB1	LOC100129518
Cd209a	Pask				LGMN	LOC729732
AC122397	Gm3571				HIST1H2BL	FAM13A-AS1
Gm11772	Zfp626				KIF18B	MGC16275
Gm14023	Cep72				CKAP2L	THAP2
Cav1	Afmid				ASPM	ZDBF2
Plxdc2	Card11				FN1	LOC101927905
Adgre4	Depdc1a				NCAPG	COL4A5
Hilpda	Socs6				UBE2C	FOSL2
Gm26581	Nlrp1b				CIT	CCDC69
Gm31374	AC124426				GRIN2C	ZNF507
Glb1	Shb				ANKRD29	MXD1
Srgap3	Gm48604				HIST1H2AL	RRN3P2
Gm26799	AI839979				LHFPL2	MIR3146
Unc5a	Helq				ARG2	LOC100132356
Gm42937	Ankle1				SPP1	LINC01359
Vnn3	Ccdc157				RAD51	CLCF1
Rp1	E030030I06Rik				IQGAP3	RGS14
mt-Tm	Alkbh2				MCM10	FAM71A
Mcemp1	AC157602				HIST1H2BF	IFITM1
Spef2	Efcab11				TSPAN15	SEMA4D
Gm12005	Zxdb				NCAPH	SUMO1P1
Gm1673	Gas6				HIST1H2AM	SMAD6
Ecm1	Kifc1				CDC20	SDC2
Gm12599	Cnn2				ABLIM3	BIN3-IT1
Fbxw10	Troap				GINS2	CCDC88B
Gm10369	Pdxp				SV2B	PLEKHG2
C130026I21Rik	Zfp940				CCL18	SCARNA22
Gm4705	Ypel2				TSPAN13	HCG17
AC168977	Chaf1a				HIST1H2BE	PYGM
Gm9796	Naaa				SFXN2	TSC22D1-AS1
Slc22a18	Fen1				CBR3	CFP
Rpl17-ps5	Syngr1				SDC3	TMEM88
Gm12961	Zfp882				KIFC1	SPATC1
Gadd45a	Ssx2ip				DEPDC1B	BICC1
Naip1	Adcyap1r1				TMEM37	C19orf71
Olfr1459	Antxr2				SCN9A	TNFAIP6
Lrrk2	Stard5				NRP1	PIEZO2
Rab19	Raver2				CES3	LRRC32
Saa3	Cmtm4				ZWINT	ARHGAP24
Rims3	Vhl				E2F1	CACNB1
Ankrd33b	Tmem144				TCF19	TUBA4A
Rpl13a-ps1	Nqo1				SCD	ADAM12
Gm6485	Mutyh				TSPAN4	TMEM71
Ppp1r9a	Gm29488				ESCO2	TNNI2
Gbe1	Fancb				TTK	PAN3-AS1
Fam102a	Lsm5				GSDMC	KMT2E-AS1
Gm5453	Rnf150				MAD2L1	C20orf197
F10	Hsd3b2				CMBL	RAB3D
Gm8623	Vwf				KIF15	ALPK2
Efnb2	Wdr90				GAL3ST4	GZMK
Thbs1	Thsd1				MMP14	TLR10
Lpar1	Qrsl1				ST6GAL1	CSF3R
Asb14	Cdc20				HIST1H4A	CATSPER1
S1pr5	Plau				ITGB5	ZNF697
Gm5864	Sacs				ARMC9	PRR7
2010016I18Rik	Tbc1d16				CCNE2	SEC14L2
Gm4462	Rhebl1				GPR34	ASAP3
Tnfsf14	Galnt6				POLQ	NBEAL2
Chst15	Nim1k				RAB3IL1	HES1
Rpl35a-ps4	Glis2				CDT1	SLCO4C1
Arsg	Gins3				ABCG1	HP
Adamts2	Zfp382				KLHDC8B	PRDM8
Gm29237	Ccnb1				EXO1	TEX14
Ablim2	Timeless				CDCA8	TRERF1
Gm2541	Pank1				TNFAIP8L3	SPINT1
Arg1	Gm26853				SEPP1	PLK2
Cd80	Plekho1				SLC1A3	LOC729683
Gm37070	Gm48362				KIF23	SSPO
Cst7	Nudcd1				HSD11B1	AMICA1
Cgnl1	H2-DMb1				CDCA7L	MYB
Gm5781	4930579G24Rik				PDCD1LG2	CXorf65
Gm29397	Zfp189				ALDH7A1	MICALCL
Igf1	Pxdc1				IGF2BP3	AKNA
Gm7336	Lig4				SLCO2B1	CRABP2
Gm16028	Gpr155				HIST1H4L	SH3BP4
Gsr	Zfp773				TNFSF18	FAM117A
Trp53cor1	Mcm2				OIP5	GPRC5A
Gm16287	Rhbdf1				LOC100128993	FLJ23867
Adarb1	Olfml3				CADM1	SLC7A5P1
9130208D14Rik	Ybey				EXTL2	VIM-AS1
Scn1b	Esco2				HSPB1	RAB3A
Ifitm6	Mfsd2b				PLCD4	MEG3
Penk	Gm12216				CARD14	CD69
Cabyr	Pimreg				CEACAM1	IL31RA
Gm12034	Diaph3				FMNL2	DMKN
Cfp	Ap1b1				TBX1	ACOX2
Lrrc34	Insig2				EMP1	CCIN
Gpx3	Gm42653				PTMS	PLA1A
Gm11970	Wdhd1				HIST1H1A	LOC152225
Atp2a3	Ang				ARHGAP20	CBFA2T3
Rps2-ps9	Aspm				GPR155	TREM1
Lyz1	Map3k14				SGPP1	CHI3L2
Adamtsl5	Galnt12				HIST1H2BI	LRIG1
Ispd	Aurkb				DNAJC5B	HAS1
Mcu	Nlrp1c-ps				COLEC12	SLC22A4
Rgcc	Ncs1				SLMO1	ERMN
Egln3	Zfp472				TMEM117	ABCC6
Rpl35a-ps3	Rnft2				SPAG16	TBL1X
Flnb	Pole				SAMD4A	CYFIP2
Ctla2a	Gm32031				CREG1	LOC101927322
St3gal5	Gna12				EPB41L2	NLRP1
Rps19-ps4	Knl1				MNS1	APOBR
Crry-ps	Chek1				MAPK13	TMEM170B
mt-Nd3	9030407P20Rik				PTGR1	LGALS8-AS1
Hes1	Tmem138				ZNF367	ANKLE1
9130008F23Rik	Rtl5				ADTRP	LINC01353
Tnik	Wee1				LAG3	LEKR1
Mmp28	4732471J01Rik				ZKSCAN4	NFXL1
Gm8624	Fgd2				RAB42	LOC100129940
Ddhd1	Ms4a6b				EPDR1	SVIL
Slc7a2	Slamf6				CYB5A	ITGA1
Gramd1b	Gm12411				OLFML2B	SERPINB2
Mt1	Dyrk3				PRDX1	TRAF3IP3
Rps24-ps3	Mastl				RIMS3	RGS2
Cd37	Gm15247				BHLHE41	LINC01136
Fxyd5	Tuba1b				ENPP2	LMTK2
Myo1b	Slc18a2				TMEM119	KCNH3
Gm47815	Ap3s1-ps2				CABLES1	THBS4
Bank1	Zfp647				CLIC2	LOC100130872
Clec4d	Igfbp4				CTSF	SMARCD3
Mill2	Dock9				HSD3B7	LOC145474
Fndc7	Gm8399				IDH1	RNU11
Tcn2	Ilvbl				NQO1	MPP3
Gm33142	Fancm				ACVRL1	LINC00936
Creb3l1	AC174678				STEAP3	SLC25A37
Gm3839	Fanca				CD209	SH2D3C
Rps12-ps4	Ect2				TDRD10	COL4A1
Susd1	Slc16a4				UGCG	NR4A3
Gm48228	Ypel1				RPS6KL1	CDH2
Selplg	Slc9a5				ABCA1	RNVU1-19
	AU020206				C1orf54	TOP1MT
	Rpl24				BUB1	MIR623
	Map4k1				SLC7A8	LOC101928865
	Fdxr				PLA2G15	PTPRVP
	Gm22806				LOC101927150	RHOF
	Spry1				VMO1	LINC00954
	Gm6169				LCA5	LYST
	Ncapg				PXDC1	LOC100506499
	Nek8				TMEM106C	LOC101928489
	Zfp938				MS4A4A	ST20
	Tax1bp3				HIST1H2AE	ARHGAP29
	Fstl1				ATP1B1	TIPARP-AS1
	Gm14548				CLSPN	MTVR2
	Kntc1				SNED1	SOX4
	Tedc1				GATM	FRY
	Runx2				IL7R	MIR941-1
	Ska2				PMP22	PHLDB2
	Pigw				MMP2	S100Z
	Zfp90				PAPSS2	KDM7A
	Gm17201				CKS1B	IL19
	Pald1				LPAR5	LOC728392
	Paqr4				AURKB	SLFNL1-AS1
	Cntnap1				LPL	SPAG17
	Gm45871				ENPP4	TOX
	Cdt1				KDELC2	NRGN
	Ighm				ITLN1	SPIB
	Frmd8				KAL1	CLEC12B
	Havcr2				PTPRN2	LRRK2
	Rasgrf2				IGSF10	LYZ
	Atg9b				CDCA5	C12orf79
	Arhgap42				SLC41A2	EREG
	L2hgdh				LOC100506385	SPACA6P
	Mms22l				NUF2	PELI2
	Ppp1r3f				KITLG	CCDC88C
	Wdr78				ASAP2	FUT7
	Stbd1				LOC653786	CCDC136
	Mars2				SSPN	P2RY2
	Gm12350				SLAMF8	CCSER1
	Cdc7				SGOL1	IBA57-AS1
	Iglc2				TPBGL	STK17B
	Dsn1				TMEM67	GJC2
	Lipt1				CCDC34	CAPN10-AS1
	Fam189b				SHE	FAAH
	Gm42595				ABCG2	NDRG2
	Mrip-ps				DAB2	TNNT1
	Mybl1				ACP2	RETN
	Ms4a4a				MACC1	CLTCL1
	2900026A02Rik				FARP1	PPP1R16B
	Usp2				NEK11	C11orf21
	Mcm6				SLC18B1	LINC00921
	Nanp				EDA	C10orf54
	Gm10575				KCNMA1	SYNPO2
	Gm13597				SCN1B	TMEM154
	Gm45495				TFPI	CCDC122
	Tube1				LRP11	MIR21
	Actg1				NRP2	CD1D
	Rpl3-ps2				NUSAP1	MTMR11
	Tes				VAT1	AFF2
	Ccdc18				C1ORF85	NAMPT
	Gga2				CCDC176	MIR142
	S1pr2				HIST1H3D	GAPT
	Msh2				TCTN1	C10orf105
	Ncapg2				CABP4	KBTBD11
	Srl				ARSK	MAP3K7CL
	Sulf2				PTPLAD1	NME8
	Adck5				PTPRM	ATP2A3
	Foxd2				2019-09-11	LINC00528
	Ahrr				HIST1H2BG	LILRA5
	Zfp128				LINC01094	BZRAP1
	Cd101				UHRF1	ST6GALNAC3
	Cacnb1				LAMC1	ZBP1
	Zbtb8a				C11ORF45	SRGAP1
	Fignl1				GINS1	C12orf57
	AC125351				RASGRP3	CD52
	Lilra5				APBA1	QPCT
	Msh6				LGALS3BP	NHSL2
	Ly6d				PGM2L1	NRADDP
	Syne2				IL2RA	C1RL-AS1
	1190002N15Rik				CHST7	HAL
	Nek6				CRYBB1	CLSTN3
	Cbr2				B3GNT1	SETBP1
	Bard1				NHLRC3	LOC101928674
	Arhgap27				GPR82	LINC01135
	Ldha-ps2				RAD54B	SNAI1
	Pcdhgb7				TRIP13	MIR3945
	Gm12454				WDR76	C6orf223
	Psmc3ip				ACTRT3	BACH1-IT2
	Nup210l				MAP1LC3C	RUFY4
	Cep57l1				HMOX1	CLEC5A
	Smad7				PLK1	GLT1D1
	Zfp119b				ATP8B1	MGAM
	Ccr5				PTTG1	ZBTB16
	Col11a2				EGFL7	TREML2
	Parp16				DYNLL1-AS1	SPAG5-AS1
	Prkar2b				LOC653513	LGALS12
	Rad51				SCARB2	TESC
	Rpgrip1l				TNS3	ADAM8
	Uhrf1				DNAJC28	CDC42EP3
	Gmnn				PARK2	HSH2D
	Zwilch				NIPA1	LINC01220
	Ralgps2				CDK1	NAPSB
	Prkar1b				CYB561	SLC9A7P1
	P2ry10				TUSC1	C17orf107
	Gm4430				WBP5	LINC00884
	Fbxo48				E2F7	RAB37
	Gm18646				FTL	SYTL1
	Ccdc102a				KIF24	LOC100130476
	Grtp1				LMLN	TSPAN32
	Cbx5				HIST1H3I	LOC284837
	Mroh6				HIST1H4I	PABPN1L
	Cercam				GNG12	LOC100289230
	Rad54b				FGD5	KCTD15
	Gm47218				CYBRD1	MIR223
	Klhdc8b				CD81	PTX3
	Phyhd1				DISP1	CD101
	Ptprs				CTDSPL	KCNJ15
	Gm8093				IL7	TRAF1
	Gm25835				LOC100505592	CDA
	Gm6352				NPHP1	BRE-AS1
	Lpcat1				MAP7	IPCEF1
	E2f2				PDPN	KCNA3
	Gcnt1				IKZF2	CLU
	Wdr5b				PEX11A	FCN1
	Ophn1				PRC1	LDLR
	9530077C05Rik				P4HA1	LINC00877
	AU041133				P4HA2	BTBD11
	Smug1				TMEM51-AS1	AOAH-IT1
	Wdr35				NEURL1B	SPOCK1
	Tpcn1				FOXC1	JHDM1D-AS1
	Nsl1				FAM229B	SPN
	Klhl42				RGL3	ARAP3
	Acot11				RRAGD	TNNT3
	Ndrg1				CYFIP1	FYN
	Mcm8				GGTA1P	NTSR1
	Bag2				STOM	CD300E
	Neurl1b				CTSD	G0S2
	Cables1				ORC6	FLT3
	Stab1				ASAH1	SLC24A4
	Fam105a				PKD1L3	LILRA3
	BC024063				PLEK2	MEFV
	Dtl				ZBED3-AS1	PLCB1
	Dctd					LILRA1
	Gm17399					P2RX1
	Gdf9					GPR18
	Padi2					FCAR
	Mrc1					CREB5
	Spdl1					LINC00656
	Rdh5					HCAR3
	Reps2					NFE2
	Mbd4					VIPR1
	Ermp1					FAM65B
	Prim1					SMAD3
	Bbs12					OLFM1
	A430103D13Rik					CHST2
	Cep97					RAB44
	AC154636					MARCKSL1
	Zfp251					PROK2
	Serf1					CD1C
	Mcoln2					ACAP1
	Spn					CRISPLD2
	Parpbp					MPP7
	Pcgf6					NLRP12
	Nr1h4					LRRC75A
	Adamts6					PLD4
	Ercc6l					VCAN
	Igip					PID1
	Rnase4					TNFSF14
	Lefty1					AGPAT9
	Gm11960					CD300LB
	Rpgrip1					SELL
	Zdhhc23					ITGB2-AS1
	Ms4a4b					CX3CR1
	Arhgef39					RAB11FIP4
	Gm5141					ASGR2
	Gm5086					CLEC4E
	Gm45351					PLAC8
	Cd300c2					CLEC4D
	AC163040					MYCL
	Gm5276					PDE6H
	Slamf7					HCAR2
	Tulp2					VNN3
	Tcte2					EMR3
	Gm45778					STEAP4
	Gm44861					CCR2
	Robo3					F5
	Mindy4					ICAM3
	Nos1ap					MCEMP1
	Parp1					ADAM19
	Zfp458					S100A12
	Zfp791
	AC149588
	Wdr6
	Zfp101
	Map3k12
	Gm16386
	Cd69
	Arhgap19
	Gm47450
	Rab3il1
	P3h3
	Triqk
	Cbx2
	Trim59
	Akap17b
	Gm11223
	Gm10651
	Cyp4f18
	Gimap3
	Arap3
	Trpm6
	Dna2
	Cadm1
	Sirpb1b
	Adam33
	Inf2
	Nynrin
	Kcnd1
	Me2
	Itpka
	Atp8b2
	Agap2
	Rac3
	I830127L07Rik
	Mtmr11
	Lims2
	Plxna4
	Loxl3
	4933431E20Rik
	Orc1
	Pif1
	Gm3555
	Nfatc2
	Tmem119
	Col15a1
	Sdc1
	Gm4924
	Tpbgl
	Arhgef40
	Coro2a
	Cyp4f17
	Nhsl1
	Vash1
	Syne1
	Plcl1
	Crybb1
	Ldhd
	Brd3os
	Rps19-ps5
	Endod1
	Mcam
	Mir5107
	Lpcat4
	Hoxa1
	Bbof1
	Samd12
	B230206L02Rik
	Igfbp5
	Sh3pxd2a
	Klrk1
	Cd72
	Arhgef19
	Sapcd2
	H2-Ab1
	Acp5
	5430403G16Rik
	Gm44509
	Ankrd13b
	3300002I08Rik
	Gm16364
	Fcho1
	Ccdc187
	Fam83g
	Anp32-ps
	mt-Ts1
	Zmynd15
	Rgs12
	Adora1
	Ung
	Zfp704
	Gm18101
	Foxd2os
	2510016D11Rik
	Gm37166
	D230017M19Rik
	Acvrl1
	Gm5430
	Psd4
	Bmf
	Tnxb
	Smarce1-ps1
	Gm5648
	Cd74
	Spata21
	Gm20939
	Trib3
	Fam129a
	Tyro3
	Gm7694
	Mpzl1
	Ttc26
	Cdon
	Il17rd
	Afap1
	Kcnip3
	Gm13369
	Gpt
	Prelid3a
	Aunip
	Il7r
	Lmo7
	Fam187b
	Pik3r3
	Rassf7
	Sh3d21
	Echdc2
	Map1a
	Chmp4c
	Trac
	Platr16
	Irak1bp1
	Cpt1c
	F11r
	Rasd1
	Padi3
	Lrrc8e
	Depdc7
	Pik3c2b
	Rcn3
	Gm45493
	Gm4610
	Tns3
	Gfod2
	Gpr34
	Igf2bp3
	Itgax
	Plxnd1
	Enpp6
	Mamstr
	Snai2
	Abcg2
	Efnb3
	Fads1
	Plekha7
	Fndc4
	Scimp
	Plekhg5
	Gm10602
	Cd79b
	E230016K23Rik
	Clec4a2
	Chil3
	Myo5b
	Blk
	Tlr9
	Slamf9
	Gm5809
	Cnr2
	Adam1a
	Gm10605
	Ptprd
	Cyp39a1
	Ttc23
	Lpar2
	Ciita
	Lad1
	Gm12854
	Htr1b
	Coro1a
	Ctf1
	Hpgd
	Prune2
	Gata2
	Cxxc5
	Emb
	Dmd
	9930014A18Rik
	Rnf207
	Col14a1
	Gdpd5
	Myom3
	Gm9484
	Gm15232
	H2-Aa
	Igdcc4
	AI838599
	Flrt1
	Ovgp1
	Ajuba
	Mb21d2
	Vdr
	Nxnl2
	Med18
	Srrm4
	Osbpl3
	Dixdc1
	H2-Eb1
	Fgf1
	Asb10
	Sh3rf2
	Smad6
	Muc16
	Sirpb1a
	1700025G04Rik
	Cdk5r1
	Gm47813
	Piwil2
	Cyfip2
	Rragb
	Iglc1
	Pkhd1l1
	Fads6
	Sds
	Ephb6
	Ddit4
	Plppr4
	Arhgap22
	Celsr1
	Slco2b1
	Bicdl1
	Npas1
	D430040D24Rik
	D930048N14Rik
	Abhd15
	Slc2a3
	Tspan33
	Rtn4rl2
	Adgrl3
	Abca8b
	BC147527
	Esyt3
	Evpl
	Ltbp4
	Igsf9
	Slc6a9
	Il1rl2
	Fbln2
	Jaml
	Mettl24
	Myh14
	Prrg3
	Mab21l3
	Mycbpap
	Ephb3
	Dll1
	Il2rb
	Grk3
	Gsn
	Batf3
	Slc9a7
	H2-M2
	Iglv1
	Slc25a27
	Krt7
	Slc9b2
	4930502E18Rik
	Ano1
	P3h2
	Chst3
	Pdzd7
	Vwa3a
	Plbd1
	Clec4b1
	Crb2
	Lag3
	Trerf1
	AC154806
	Wipf3
	Ccdc136
	B930095G15Rik
	Gdf3
	Akap2
	Hsp25-ps1
	Rtn1
	Cd4
	Igkv14-126
	Ccdc120
	Edn2
	Paqr8
	Tnfrsf25
	Lgi4
	AC122397
	Megf6
	Itgb8
	Mex3a
	Cd276
	Ltb4r1
	Sh2d1b1
	Gata5
	Fcrls
	Mpzl2
	Ttll7
	Lrrc2
	Amz1
	Aqp1
	Enpep
	Mecom
	4933424M12Rik
	Gm13429
	Cd226
	Gm34084
	Ccr2
	Sox6
	Gpr141

## Sheet: Flow antibody
Antibodies used for flow cytometry:
Anti-human/mouse Arginase 1 R&D Systems Cat# IC5868P
Anti-mouse B220 (Clone RA3-6B2) BD Biosciences Cat# 561881
Anti-mouse CD102 (ICAM-2) (Clone 3C4) eBioscience Cat# 53-1021-82
Anti-mouse CD11b (Clone M1/70) eBioscience Cat# 17-0112-82
Anti-mouse CD115 (Clone AFS98) eBioscience Cat# 25-1152-82
Anti-mouse CD206 (Clone MR5D3) Thermo Fisher Scientific Cat# MA5-16870
Anti-mouse CD3e (Clone 500A2) BD Biosciences Cat# 557984
Anti-mouse CD4 (Clone RM4-5) BD Biosciences Cat# 558107
Anti-mouse CD45 (Clone 30-F11) eBioscience Cat# 45-0451-82
Anti-mouse CD45.1 (Clone A20) eBioscience Cat# 12-0453-81
Anti-mouse CD45.2 (Clone 104-2) Miltenyi biotec Cat# 130-102-458
Anti-mouse CD64 (Clone 290322) R&D Systems Cat# FAB20741C
Anti-mouse CD68 (Clone FA-11) Thermo Fisher Scientific Cat# MA1-82739
Anti-mouse CD73 (Clone eBioTY/11.8) eBioscience Cat# 25-0731-82
Anti-mouse CD8α (Clone 53-6.7) BD Biosciences Cat# 557654
Anti-Mouse CD80 (Clone 16-10A1) BD Biosciences Cat# 553768
Anti-mouse CD86 (Clone GL1) BD Biosciences Cat# 553692
Anti-mouse CD90 (Clone 53-2.1) eBioscience Cat# 25-0902-82
Anti-mouse CRIg (Clone 17C9) BD Biosciences Cat# 566737
Anti-mouse F4/80 (Clone BM8) eBioscience Cat# 15-4801-82
Anti-mouse GATA-6 (Clone D61E4) Cell Signaling Cat# 26452
Anti-mouse Gr-1 (Clone RB6-8C5) eBioscience Cat# 56-5931-82
Anti-mouse IFNγ (Clone XMG1.2) BD Biosciences Cat# 560660
Anti-mouse Ki-67 (Clone SolA15) eBioscience Cat# 17-5698-82
Anti-mouse MerTK (Clone DS5MMER) eBioscience Cat# 25-5751-82
Anti-mouse MHC Class I (H-2Kb) (Clone AF6-88.5) BD Biosciences Cat# 553570
Anti-mouse MHC Class II (I-A/I-E) (Clone M5/114.15.2) BD Biosciences Cat# 562564
Anti-mouse LC3 (Clone 4E12) Millipore Cat# CS208214
Anti-mouse Ly-6C (clone HK1.4) Thermo Fisher Scientific Cat# 47-5932-82
Anti-mouse PDL1 (Clone MIH5) eBioscience Cat# 12-5982-82
Anti-mouse Siglec F (Clone 1RNM44N) eBioscience Cat# 56-1702-82
Anti-mouse TIM-4 (Clone REA999) Miltenyi biotec Cat# 130-116-637
Anti-mouse TIM-4 (Clone RMT4-54) BD Biosciences Cat# 564147
Anti-mouse TNFα (Clone MP6-XT22) BD Biosciences Cat# 557644
Anti-human CD14 (Clone MφP9) BD Biosciences Cat# 562693
Anti-human CD3 (Clone UCHT1) BD Biosciences Cat# 563423
Anti-human CD45 (Clone HI30) BD Biosciences Cat# 555484
Anti-human CRIg (Clone JAV4) eBioscience Cat# 17-5757-41
Anti-human Tim-4 (Clone 9F4) BioLegend Cat# 354003

## Sheet: Primers
mAspa -F	GGCTCCATTACCCTGCTCTGTT
mAspa -R	TCTAAGGACACCGTGAGGCTGA
mCd5L-F	GGAAGACACGTTGGCTCAATGTG
mCd5L-R	CTACTAGACGCACATCCTCTGG
mNt5e -F	AGAAAGTTCGAGGTGTGGACAT
mNt5e -R	CTTCAGGTAGCCCAGGTATTTG
mTgfb2 -F	GTCTCAACAATGGAGAAAAATGC
mTgfb2 -R	CTGGTTTTCACAACCTTGCTATC
mLtbp1 -F	CAAGATGACCTGTGTCGATGTAA
mLtbp1 -R	GGTGTACAGTAGTTGGGCTTGTC
mCdk1 -F	CATGGACCTCAAGAAGTACCTGG
mCdk1 -R	CAAGTCTCTGTGAAGAACTCGCC
mCdk4 -F	ATGGCTGCCACTCGATATGAA
mCdk4 -R	TCCTCCATTAGGAACTCTCACAC
mCdk6 -F	ACCTCTGGAGTGTCGGTTGCAT
mCdk6 -R	TTCCTCTCCTGGGAGTCCAATG
mCcnd1-F	GCAGAAGGAGATTGTGCCATCC
mCcnd1 -R	AGGAAGCGGTCCAGGTAGTTCA
mCcnd3 -F	CGAGCCTCCTACTTCCAGTG
mCcnd3 -R	GGACAGGTAGCGATCCAGGT
mCcne1 -R	GTGGCTCCGACCTTTCAGTC
mCcne1 -F	CACAGTCTTGTCAATCTTGGCA
mCdc25a -F	ACAGCAGTCTACAGAGAATGGG
mCdc25a -R	GATGAGGTGAAAGGTGTCTTGG
mCdca3 -F	CTCGTTCACCTAGTGCTGGCAT
mCdca3 -R	GCAATGCCAAGAGTAGGAGAGC
mActb -F	CATTGCTGACAGGATGCAGAAGG
mActb -R	TGCTGGAAGGTGGACAGTGAGG
